# Supplementary material for: 2,3,4-Trihy­droxy­benzoic acid 0.25-hydrate
Source: Acta Crystallogr Sect E Struct Rep Online. 2012 Feb 24;68(Pt 3):o825–6. doi: 10.1107/S160053681200709X (PMC3297886; doi:10.1107/S160053681200709X)
Supplement: Supplementary file 1 [file e-68-0o825-sup1.cif]

##############################################################################
#                                                                            #
# This CIF contains the data in a paper accepted for publication in          #
# Acta Crystallographica Section E. It conforms to the requirements of       #
# Notes for Authors for Acta Crystallographica Section E, and has been       #
# peer reviewed under the auspices of the IUCr Commission on Journals.       #
#                                                                            #
# Full details of the Crystallographic Information File format               #
# are given in the paper "The Crystallographic Information File (CIF):       #
# a New Standard Archive File for Crystallography" by S. R. Hall, F. H.      #
# Allen and I. D. Brown [Acta Cryst. (1991), A47, 655-685].                  #
#                                                                            #
# The current version of the core CIF dictionary is obtainable from          #
# ftp://ftp.iucr.org/pub/cif_core.dic.                                       #
#                                                                            #
# Software is freely available for graphical display of the structure(s)     #
# in this CIF. For information consult the CIF software page                 #
# http://www.iucr.org/resources/cif/software.                                #
#                                                                            #
# This file may be used for bona fide research purposes within the           #
# scientific community so long as proper attribution is given to the journal # 
# article from which it was obtained.                                        #
#                                                                            #
##############################################################################
data_I
_audit_creation_method     SHELXL-97
_chemical_name_systematic
;
2,3,4-Trihydroxybenzoic acid 0.25-hydrate
;
_chemical_name_common     ?
_chemical_formula_moiety     'C7 H6 O5, 0.25H2 O'
_chemical_formula_sum     'C7 H6.5 O5.25'
_chemical_formula_weight     174.62
_chemical_melting_point     ?
_symmetry_cell_setting     orthorhombic
_symmetry_space_group_name_H-M     'P 21 21 2'
_symmetry_space_group_name_Hall     'P 2ac 2ab'
loop_
    _symmetry_equiv_pos_as_xyz
    'x, y, z'
    '-x, -y, z'
    '-x+1/2, y+1/2, -z'
    'x+1/2, -y+1/2, -z'
_cell_length_a     11.8364(12)
_cell_length_b     32.598(3)
_cell_length_c     3.7306(4)
_cell_angle_alpha     90.00
_cell_angle_beta     90.00
_cell_angle_gamma     90.00
_cell_volume     1439.4(3)
_cell_formula_units_Z     8
_cell_measurement_reflns_used     2552
_cell_measurement_theta_min     2.13
_cell_measurement_theta_max     50.00
_cell_measurement_temperature     291(2)
_exptl_crystal_description     prism
_exptl_crystal_colour     'light brown'
_exptl_crystal_size_max     0.42
_exptl_crystal_size_mid     0.28
_exptl_crystal_size_min     0.20
_exptl_crystal_density_diffrn     1.612
_exptl_crystal_density_meas     ?
_exptl_crystal_density_method     'not measured'
_exptl_crystal_F_000     724
_exptl_absorpt_coefficient_mu     0.142
_exptl_absorpt_correction_type     multi-scan
_exptl_absorpt_process_details     '(SADABS; Sheldrick, 2004)'
_exptl_absorpt_correction_T_min     0.874
_exptl_absorpt_correction_T_max     1.000
_exptl_special_details     ?
_diffrn_ambient_temperature     291(2)
_diffrn_radiation_type     MoK\a
_diffrn_radiation_wavelength     0.71073
_diffrn_radiation_source     'fine-focus sealed tube'
_diffrn_radiation_monochromator     graphite
_diffrn_measurement_device_type     'Bruker SMART 1000 CCD'
_diffrn_measurement_method     '\w scan'
_diffrn_detector_area_resol_mean     ?
_diffrn_reflns_number     7863
_diffrn_reflns_av_R_equivalents     0.0596
_diffrn_reflns_av_sigmaI/netI     0.0504
_diffrn_reflns_theta_min     2.13
_diffrn_reflns_theta_max     25.00
_diffrn_reflns_theta_full     25.00
_diffrn_measured_fraction_theta_max     0.997
_diffrn_measured_fraction_theta_full     0.997
_diffrn_reflns_limit_h_min     -13
_diffrn_reflns_limit_h_max     14
_diffrn_reflns_limit_k_min     -38
_diffrn_reflns_limit_k_max     34
_diffrn_reflns_limit_l_min     -4
_diffrn_reflns_limit_l_max     4
_diffrn_standards_number     0
_diffrn_standards_interval_count     .
_diffrn_standards_interval_time     .
_diffrn_standards_decay_%     ?
_refine_special_details
;
 Refinement of F^2^ against ALL reflections.  The weighted R-factor wR and
 goodness of fit S are based on F^2^, conventional R-factors R are based
 on F, with F set to zero for negative F^2^. The threshold expression of
 F^2^ > 2sigma(F^2^) is used only for calculating R-factors(gt) etc. and is
 not relevant to the choice of reflections for refinement.  R-factors based
 on F^2^ are statistically about twice as large as those based on F, and R-
 factors based on ALL data will be even larger.
;
_reflns_number_total     2552
_reflns_number_gt     2010
_reflns_threshold_expression     I>2\s(I)
_refine_ls_structure_factor_coef     Fsqd
_refine_ls_matrix_type     full
_refine_ls_R_factor_all     0.0510
_refine_ls_R_factor_gt     0.0358
_refine_ls_wR_factor_gt     0.0842
_refine_ls_wR_factor_ref     0.0904
_refine_ls_goodness_of_fit_ref     0.966
_refine_ls_restrained_S_all     0.966
_refine_ls_number_reflns     2552
_refine_ls_number_parameters     222
_refine_ls_number_restraints     0
_refine_ls_hydrogen_treatment     constr
_refine_ls_weighting_scheme     calc
_refine_ls_weighting_details
                 'calc w=1/[\s^2^(Fo^2^)+(0.0443P)^2^] where P=(Fo^2^+2Fc^2^)/3'
_atom_sites_solution_hydrogens     geom
_atom_sites_solution_primary     direct
_atom_sites_solution_secondary     difmap
_refine_ls_shift/su_max     0.000
_refine_ls_shift/su_mean     0.000
_refine_diff_density_max     0.165
_refine_diff_density_min     -0.152
_refine_ls_extinction_method     none
_refine_ls_extinction_coef     ?
loop_
    _atom_type_symbol
    _atom_type_description
    _atom_type_scat_dispersion_real
    _atom_type_scat_dispersion_imag
    _atom_type_scat_source
    'C' 'C' 0.0033 0.0016
                         'International Tables Vol C Tables 4.2.6.8 and 6.1.1.4'
    'H' 'H' 0.0000 0.0000
                         'International Tables Vol C Tables 4.2.6.8 and 6.1.1.4'
    'O' 'O' 0.0106 0.0060
                         'International Tables Vol C Tables 4.2.6.8 and 6.1.1.4'
_computing_data_collection     'SMART (Bruker, 1998)'
_computing_cell_refinement     'SAINT (Bruker, 1998)'
_computing_data_reduction     'SAINT (Bruker, 1998)'
_computing_structure_solution     'SHELXS97 (Sheldrick, 2008)'
_computing_structure_refinement     'SHELXL97 (Sheldrick, 2008)'
_computing_molecular_graphics     'XP (Siemens, 1998)'
_computing_publication_material     'SHELXTL (Sheldrick, 2008)'
loop_
    _atom_site_type_symbol
    _atom_site_label
    _atom_site_fract_x
    _atom_site_fract_y
    _atom_site_fract_z
    _atom_site_U_iso_or_equiv
    _atom_site_adp_type
    _atom_site_calc_flag
    _atom_site_refinement_flags
    _atom_site_occupancy
    _atom_site_symmetry_multiplicity
    _atom_site_disorder_assembly
    _atom_site_disorder_group
    O O1W 0.5000 0.0000 -0.1102(7) 0.0395(6) Uani d S 1 2 . .
    H H1WA 0.5263 0.0173 0.0258 0.059 Uiso calc R 1 1 . .
    O O1 0.65345(12) 0.12870(4) 0.2193(5) 0.0334(4) Uani d . 1 1 . .
    H H1A 0.6637 0.1534 0.1900 0.040 Uiso calc R 1 1 . .
    O O2 0.65656(13) 0.04688(4) 0.3549(4) 0.0323(4) Uani d . 1 1 . .
    H H2A 0.6145 0.0640 0.4444 0.039 Uiso calc R 1 1 . .
    O O3 0.84576(14) 0.00203(5) 0.2010(5) 0.0445(5) Uani d . 1 1 . .
    H H3A 0.7859 -0.0048 0.2940 0.053 Uiso calc R 1 1 . .
    O O4 0.75826(14) 0.19200(4) -0.0346(6) 0.0429(5) Uani d . 1 1 . .
    O O5 0.93058(15) 0.18491(4) -0.2704(6) 0.0481(5) Uani d . 1 1 . .
    H H5B 0.9243 0.2098 -0.2919 0.058 Uiso calc R 1 1 . .
    C C1 0.84467(19) 0.12653(6) -0.0250(7) 0.0273(5) Uani d . 1 1 . .
    C C2 0.74982(19) 0.10787(6) 0.1337(6) 0.0245(5) Uani d . 1 1 . .
    C C3 0.74932(18) 0.06626(6) 0.2074(6) 0.0254(5) Uani d . 1 1 . .
    C C4 0.84311(19) 0.04271(6) 0.1272(7) 0.0295(5) Uani d . 1 1 . .
    C C5 0.9374(2) 0.06046(7) -0.0324(7) 0.0330(6) Uani d . 1 1 . .
    H H5A 0.9998 0.0444 -0.0891 0.040 Uiso calc R 1 1 . .
    C C6 0.9383(2) 0.10180(7) -0.1064(7) 0.0313(6) Uani d . 1 1 . .
    H H6A 1.0018 0.1135 -0.2117 0.038 Uiso calc R 1 1 . .
    C C7 0.8406(2) 0.17017(7) -0.1079(7) 0.0310(6) Uani d . 1 1 . .
    O O1' 0.49399(13) 0.17376(4) -0.2824(5) 0.0359(4) Uani d . 1 1 . .
    H H1'A 0.4856 0.1982 -0.3270 0.043 Uiso calc R 1 1 . .
    O O2' 0.49999(12) 0.09083(4) -0.2151(5) 0.0308(4) Uani d . 1 1 . .
    H H2'A 0.5380 0.1075 -0.1033 0.037 Uiso calc R 1 1 . .
    O O3' 0.32290(14) 0.04439(4) -0.4474(5) 0.0397(5) Uani d . 1 1 . .
    H H3'A 0.3817 0.0378 -0.3464 0.048 Uiso calc R 1 1 . .
    O O4' 0.39072(15) 0.23703(5) -0.5434(6) 0.0446(5) Uani d . 1 1 . .
    O O5' 0.22055(15) 0.23003(5) -0.7935(6) 0.0506(5) Uani d . 1 1 . .
    H H5'B 0.2294 0.2547 -0.8259 0.061 Uiso calc R 1 1 . .
    C C1' 0.3088(2) 0.17066(7) -0.5659(7) 0.0293(6) Uani d . 1 1 . .
    C C2' 0.40325(19) 0.15242(6) -0.4052(6) 0.0271(6) Uani d . 1 1 . .
    C C3' 0.40863(19) 0.11019(6) -0.3646(6) 0.0267(5) Uani d . 1 1 . .
    C C4' 0.31874(19) 0.08593(6) -0.4795(7) 0.0281(6) Uani d . 1 1 . .
    C C5' 0.22322(19) 0.10389(7) -0.6322(7) 0.0328(6) Uani d . 1 1 . .
    H H5'A 0.1630 0.0876 -0.7056 0.039 Uiso calc R 1 1 . .
    C C6' 0.2185(2) 0.14569(7) -0.6737(7) 0.0336(6) Uani d . 1 1 . .
    H H6'A 0.1546 0.1576 -0.7746 0.040 Uiso calc R 1 1 . .
    C C7' 0.3098(2) 0.21492(7) -0.6310(7) 0.0349(6) Uani d . 1 1 . .
loop_
    _atom_site_aniso_label
    _atom_site_aniso_U_11
    _atom_site_aniso_U_22
    _atom_site_aniso_U_33
    _atom_site_aniso_U_12
    _atom_site_aniso_U_13
    _atom_site_aniso_U_23
    O1W 0.0469(15) 0.0229(11) 0.0486(16) -0.0056(10) 0.000 0.000
    O1 0.0299(9) 0.0177(7) 0.0527(11) 0.0023(6) 0.0057(9) 0.0020(8)
    O2 0.0280(9) 0.0212(8) 0.0475(11) 0.0003(6) 0.0064(8) 0.0020(8)
    O3 0.0386(10) 0.0215(8) 0.0734(13) 0.0038(7) 0.0121(10) 0.0077(10)
    O4 0.0398(11) 0.0244(8) 0.0644(13) -0.0006(8) 0.0084(10) 0.0075(9)
    O5 0.0463(11) 0.0268(9) 0.0713(14) -0.0031(8) 0.0157(11) 0.0094(10)
    C1 0.0298(13) 0.0244(11) 0.0278(13) -0.0029(10) -0.0040(11) 0.0009(11)
    C2 0.0265(12) 0.0208(11) 0.0261(13) 0.0014(9) -0.0058(11) -0.0024(10)
    C3 0.0285(13) 0.0211(11) 0.0268(12) -0.0056(9) -0.0017(11) 0.0004(10)
    C4 0.0334(14) 0.0193(11) 0.0359(14) 0.0014(10) -0.0033(12) 0.0009(11)
    C5 0.0278(14) 0.0303(13) 0.0409(15) 0.0041(10) 0.0006(12) -0.0034(12)
    C6 0.0257(13) 0.0324(13) 0.0360(15) -0.0042(10) -0.0001(12) 0.0006(11)
    C7 0.0315(14) 0.0255(12) 0.0361(14) -0.0068(11) -0.0040(12) 0.0019(11)
    O1' 0.0346(9) 0.0185(7) 0.0546(11) -0.0032(6) -0.0058(10) 0.0011(8)
    O2' 0.0294(9) 0.0191(7) 0.0440(10) 0.0016(6) -0.0038(9) 0.0011(7)
    O3' 0.0408(11) 0.0207(8) 0.0575(12) -0.0029(7) -0.0115(9) -0.0004(9)
    O4' 0.0476(12) 0.0208(8) 0.0655(14) 0.0004(8) -0.0142(10) 0.0057(9)
    O5' 0.0482(11) 0.0279(9) 0.0758(14) 0.0047(8) -0.0172(12) 0.0138(10)
    C1' 0.0340(14) 0.0227(12) 0.0312(13) 0.0031(10) 0.0040(11) -0.0003(11)
    C2' 0.0295(13) 0.0221(12) 0.0297(14) -0.0024(10) 0.0035(12) -0.0021(10)
    C3' 0.0280(13) 0.0231(11) 0.0290(13) 0.0037(10) 0.0045(11) 0.0009(10)
    C4' 0.0334(14) 0.0199(11) 0.0311(14) 0.0005(10) 0.0052(11) -0.0007(11)
    C5' 0.0297(14) 0.0299(12) 0.0388(15) -0.0033(10) -0.0005(12) -0.0019(12)
    C6' 0.0342(14) 0.0326(12) 0.0339(15) 0.0051(10) -0.0039(12) 0.0022(12)
    C7' 0.0399(16) 0.0271(13) 0.0376(15) 0.0071(11) 0.0020(12) 0.0021(12)
_geom_special_details
;
 All esds (except the esd in the dihedral angle between two l.s. planes)
 are estimated using the full covariance matrix.  The cell esds are taken
 into account individually in the estimation of esds in distances, angles
 and torsion angles; correlations between esds in cell parameters are only
 used when they are defined by crystal symmetry.  An approximate (isotropic)
 treatment of cell esds is used for estimating esds involving l.s. planes.
;
loop_
    _geom_bond_atom_site_label_1
    _geom_bond_atom_site_label_2
    _geom_bond_site_symmetry_2
    _geom_bond_distance
    _geom_bond_publ_flag
    O1W H1WA . 0.8200 ?
    O1 C2 . 1.365(3) ?
    O1 H1A . 0.8200 ?
    O2 C3 . 1.381(3) ?
    O2 H2A . 0.8200 ?
    O3 C4 . 1.355(2) ?
    O3 H3A . 0.8200 ?
    O4 C7 . 1.237(3) ?
    O5 C7 . 1.317(3) ?
    O5 H5B . 0.8200 ?
    C1 C6 . 1.404(3) ?
    C1 C2 . 1.407(3) ?
    C1 C7 . 1.457(3) ?
    C2 C3 . 1.384(3) ?
    C3 C4 . 1.382(3) ?
    C4 C5 . 1.391(3) ?
    C5 C6 . 1.376(3) ?
    C5 H5A . 0.9300 ?
    C6 H6A . 0.9300 ?
    O1' C2' . 1.359(3) ?
    O1' H1'A . 0.8200 ?
    O2' C3' . 1.371(3) ?
    O2' H2'A . 0.8200 ?
    O3' C4' . 1.360(2) ?
    O3' H3'A . 0.8200 ?
    O4' C7' . 1.243(3) ?
    O5' C7' . 1.314(3) ?
    O5' H5'B . 0.8200 ?
    C1' C2' . 1.401(3) ?
    C1' C6' . 1.403(3) ?
    C1' C7' . 1.463(3) ?
    C2' C3' . 1.386(3) ?
    C3' C4' . 1.393(3) ?
    C4' C5' . 1.395(3) ?
    C5' C6' . 1.373(3) ?
    C5' H5'A . 0.9300 ?
    C6' H6'A . 0.9300 ?
loop_
    _geom_angle_atom_site_label_1
    _geom_angle_atom_site_label_2
    _geom_angle_atom_site_label_3
    _geom_angle_site_symmetry_1
    _geom_angle_site_symmetry_3
    _geom_angle
    _geom_angle_publ_flag
    C2 O1 H1A . . 109.5 ?
    C3 O2 H2A . . 109.5 ?
    C4 O3 H3A . . 109.5 ?
    C7 O5 H5B . . 109.5 ?
    C6 C1 C2 . . 118.2(2) ?
    C6 C1 C7 . . 122.8(2) ?
    C2 C1 C7 . . 119.0(2) ?
    O1 C2 C3 . . 115.9(2) ?
    O1 C2 C1 . . 123.35(18) ?
    C3 C2 C1 . . 120.7(2) ?
    O2 C3 C4 . . 118.08(17) ?
    O2 C3 C2 . . 122.06(19) ?
    C4 C3 C2 . . 119.9(2) ?
    O3 C4 C3 . . 121.2(2) ?
    O3 C4 C5 . . 118.4(2) ?
    C3 C4 C5 . . 120.4(2) ?
    C6 C5 C4 . . 119.9(2) ?
    C6 C5 H5A . . 120.0 ?
    C4 C5 H5A . . 120.0 ?
    C5 C6 C1 . . 120.9(2) ?
    C5 C6 H6A . . 119.6 ?
    C1 C6 H6A . . 119.6 ?
    O4 C7 O5 . . 122.0(2) ?
    O4 C7 C1 . . 122.7(2) ?
    O5 C7 C1 . . 115.3(2) ?
    C2' O1' H1'A . . 109.5 ?
    C3' O2' H2'A . . 109.5 ?
    C4' O3' H3'A . . 109.5 ?
    C7' O5' H5'B . . 109.5 ?
    C2' C1' C6' . . 119.0(2) ?
    C2' C1' C7' . . 118.9(2) ?
    C6' C1' C7' . . 122.1(2) ?
    O1' C2' C3' . . 115.8(2) ?
    O1' C2' C1' . . 123.89(18) ?
    C3' C2' C1' . . 120.3(2) ?
    O2' C3' C2' . . 122.5(2) ?
    O2' C3' C4' . . 117.79(18) ?
    C2' C3' C4' . . 119.7(2) ?
    O3' C4' C3' . . 120.7(2) ?
    O3' C4' C5' . . 118.9(2) ?
    C3' C4' C5' . . 120.4(2) ?
    C6' C5' C4' . . 119.7(2) ?
    C6' C5' H5'A . . 120.1 ?
    C4' C5' H5'A . . 120.1 ?
    C5' C6' C1' . . 120.8(2) ?
    C5' C6' H6'A . . 119.6 ?
    C1' C6' H6'A . . 119.6 ?
    O4' C7' O5' . . 121.6(2) ?
    O4' C7' C1' . . 122.3(2) ?
    O5' C7' C1' . . 116.1(2) ?
loop_
    _geom_torsion_atom_site_label_1
    _geom_torsion_atom_site_label_2
    _geom_torsion_atom_site_label_3
    _geom_torsion_atom_site_label_4
    _geom_torsion_site_symmetry_1
    _geom_torsion_site_symmetry_2
    _geom_torsion_site_symmetry_3
    _geom_torsion_site_symmetry_4
    _geom_torsion
    _geom_torsion_publ_flag
    C6 C1 C2 O1 . . . . -178.9(2) ?
    C7 C1 C2 O1 . . . . -0.8(3) ?
    C6 C1 C2 C3 . . . . 0.1(3) ?
    C7 C1 C2 C3 . . . . 178.2(2) ?
    O1 C2 C3 O2 . . . . 0.7(3) ?
    C1 C2 C3 O2 . . . . -178.4(2) ?
    O1 C2 C3 C4 . . . . 179.6(2) ?
    C1 C2 C3 C4 . . . . 0.5(3) ?
    O2 C3 C4 O3 . . . . -2.0(3) ?
    C2 C3 C4 O3 . . . . 179.0(2) ?
    O2 C3 C4 C5 . . . . 177.9(2) ?
    C2 C3 C4 C5 . . . . -1.0(4) ?
    O3 C4 C5 C6 . . . . -179.1(2) ?
    C3 C4 C5 C6 . . . . 1.0(4) ?
    C4 C5 C6 C1 . . . . -0.4(4) ?
    C2 C1 C6 C5 . . . . -0.1(4) ?
    C7 C1 C6 C5 . . . . -178.2(2) ?
    C6 C1 C7 O4 . . . . -179.6(2) ?
    C2 C1 C7 O4 . . . . 2.3(4) ?
    C6 C1 C7 O5 . . . . 1.0(3) ?
    C2 C1 C7 O5 . . . . -177.1(2) ?
    C6' C1' C2' O1' . . . . -178.2(2) ?
    C7' C1' C2' O1' . . . . 4.6(4) ?
    C6' C1' C2' C3' . . . . 2.1(4) ?
    C7' C1' C2' C3' . . . . -175.1(2) ?
    O1' C2' C3' O2' . . . . -0.9(3) ?
    C1' C2' C3' O2' . . . . 178.8(2) ?
    O1' C2' C3' C4' . . . . 179.3(2) ?
    C1' C2' C3' C4' . . . . -1.0(4) ?
    O2' C3' C4' O3' . . . . -0.8(3) ?
    C2' C3' C4' O3' . . . . 179.0(2) ?
    O2' C3' C4' C5' . . . . 179.7(2) ?
    C2' C3' C4' C5' . . . . -0.5(4) ?
    O3' C4' C5' C6' . . . . -178.6(2) ?
    C3' C4' C5' C6' . . . . 0.9(4) ?
    C4' C5' C6' C1' . . . . 0.3(4) ?
    C2' C1' C6' C5' . . . . -1.8(4) ?
    C7' C1' C6' C5' . . . . 175.3(2) ?
    C2' C1' C7' O4' . . . . -1.2(4) ?
    C6' C1' C7' O4' . . . . -178.3(2) ?
    C2' C1' C7' O5' . . . . 177.7(2) ?
    C6' C1' C7' O5' . . . . 0.6(4) ?
loop_
    _geom_hbond_atom_site_label_D
    _geom_hbond_atom_site_label_H
    _geom_hbond_atom_site_label_A
    _geom_hbond_site_symmetry_A
    _geom_hbond_distance_DH
    _geom_hbond_distance_HA
    _geom_hbond_distance_DA
    _geom_hbond_angle_DHA
    _geom_hbond_publ_flag
    O1W H1WA O2 . 0.82 2.19 2.963(2) 156 yes
    O1W H1WA O2' . 0.82 2.58 2.987(3) 112 no
    O1 H1A O4 . 0.82 1.88 2.587(3) 143 yes
    O2 H2A O2' 1_556 0.82 2.05 2.839(4) 161 yes
    O2 H2A O1 . 0.82 2.32 2.715(2) 111 no
    O3 H3A O3' 2_656 0.82 2.06 2.828(3) 155 yes
    O3 H3A O2 . 0.82 2.29 2.735(3) 115 no
    O5 H5B O4' 4_554 0.82 1.88 2.679(4) 165 yes
    O1' H1'A O4' . 0.82 1.87 2.588(3) 145 yes
    O2' H2'A O1 . 0.82 1.95 2.729(4) 159 yes
    O2' H2'A O1' . 0.82 2.32 2.716(2) 110 no
    O3' H3'A O1W . 0.82 2.06 2.841(3) 158 yes
    O3' H3'A O2' . 0.82 2.28 2.727(4) 115 no
    O5' H5'B O4 4_454 0.82 1.85 2.659(4) 171 yes
data_global
_journal_date_recd_electronic     2012-02-04
_journal_date_accepted     2012-02-16
_journal_name_full     'Acta Crystallographica, Section E'
_journal_year     2012
_journal_volume     68
_journal_issue      3
_journal_page_first     o825
_journal_page_last     o826
_journal_paper_category     QO
_journal_paper_doi     10.1107/S160053681200709X
_journal_coeditor_code     ZS2181
_publ_contact_author_name     'Ren-Wang, Jiang'
_publ_contact_author_address
;
Guangdong Province Key Laboratory of Pharmacodynamic Constituents of
Traditional Chinese Medicine and New Drugs Research
Institute of Traditional Chinese Medicine and Natural Products
Jinan University
Guangzhou 510632
People's Republic of China
;
_publ_contact_author_email     trwjiang@jnu.edu.cn
_publ_contact_author_fax     '8620-85221559'
_publ_contact_author_phone     '8620-85221016'
_publ_section_title
;
2,3,4-Trihydroxybenzoic acid 0.25-hydrate
;
loop_
    _publ_author_name
    _publ_author_address
    'Li, Jin-Hang'
;Guangdong Province Key Laboratory of Pharmacodynamic Constituents of
Traditional Chinese Medicine and New Drugs Research
Institute of Traditional Chinese Medicine and Natural Products
Jinan University
Guangzhou 510632
People's Republic of China
;
    'Dong, Fu-Yue'
;Guangdong Province Key Laboratory of Pharmacodynamic Constituents of
Traditional Chinese Medicine and New Drugs Research
Institute of Traditional Chinese Medicine and Natural Products
Jinan University
Guangzhou 510632
People's Republic of China
;
    'Cai, Fang'
;Guangdong Province Key Laboratory of Pharmacodynamic Constituents of
Traditional Chinese Medicine and New Drugs Research
Institute of Traditional Chinese Medicine and Natural Products
Jinan University
Guangzhou 510632
People's Republic of China
;
    'Yuan, Xiao-Feng'
;Guangdong Province Key Laboratory of Pharmacodynamic Constituents of
Traditional Chinese Medicine and New Drugs Research
Institute of Traditional Chinese Medicine and Natural Products
Jinan University
Guangzhou 510632
People's Republic of China
;
    'Jiang, Ren-Wang'
;Guangdong Province Key Laboratory of Pharmacodynamic Constituents of
Traditional Chinese Medicine and New Drugs Research
Institute of Traditional Chinese Medicine and Natural Products
Jinan University
Guangzhou 510632
People's Republic of China
;
