# Supplementary material for: 2,3,4-Trihy­droxy­benzoic acid 0.25-hydrate
Source: Acta Crystallogr Sect E Struct Rep Online. 2012 Feb 24;68(Pt 3):o825–6. doi: 10.1107/S160053681200709X (PMC3297886; doi:10.1107/S160053681200709X)
Supplement: Supplementary file 2 [file e-68-0o825-Isup2.hkl]

# 
# h,k,l, Fc-squared, Fo-squared, sigma(Fo-squared) and status flag 
# 
data_I
_shelx_title ' SAMP110 in P2(1)2(1)2' 
_shelx_refln_list_code          4 
_shelx_F_calc_maximum      140.58 
_exptl_crystal_F_000       724.00 
_reflns_d_resolution_high  0.8409 
 
loop_ 
 _symmetry_equiv_pos_as_xyz 
 'x, y, z' 
 '-x, -y, z' 
 '-x+1/2, y+1/2, -z' 
 'x+1/2, -y+1/2, -z' 
 
_cell_length_a    11.8364 
_cell_length_b    32.5985 
_cell_length_c     3.7306 
_cell_angle_alpha  90.000 
_cell_angle_beta   90.000 
_cell_angle_gamma  90.000 
 
_shelx_F_squared_multiplier     1.000 
 
loop_ 
 _refln_index_h 
 _refln_index_k 
 _refln_index_l 
 _refln_F_squared_calc 
 _refln_F_squared_meas 
 _refln_F_squared_sigma 
 _refln_observed_status 
   2   0   0    10905.74    10893.04     78.79 o 
   4   0   0      351.82      326.09     14.94 o 
   6   0   0     2171.94     1938.59     42.81 o 
   8   0   0      134.84      129.14     17.38 o 
  10   0   0      182.40      150.98     20.69 o 
  12   0   0     1722.51     1646.40     58.90 o 
  14   0   0       56.99       70.82     20.97 o 
   2   1   0    13842.34    14155.97    240.50 o 
   3   1   0      189.30      177.28      7.45 o 
   4   1   0     2214.10     2074.71     30.25 o 
   5   1   0     1165.79     1008.15     16.24 o 
   6   1   0        8.65        4.40      4.54 o 
   7   1   0     1575.08     1359.10     22.89 o 
   8   1   0        1.48        2.04      6.90 o 
   9   1   0      258.47      228.33     16.05 o 
  10   1   0      629.73      600.03     25.21 o 
  11   1   0     1226.48     1111.18     39.22 o 
  12   1   0      224.59      217.55     18.59 o 
  13   1   0       54.27       39.14     11.85 o 
  14   1   0        2.82       -3.02      9.64 o 
   1   2   0      840.93      905.29      9.71 o 
   2   2   0      313.34      328.83      5.45 o 
   3   2   0      853.04      819.75     11.18 o 
   4   2   0      710.97      700.88     14.60 o 
   5   2   0        2.17        6.80      3.94 o 
   6   2   0     3847.47     3559.05     67.37 o 
   7   2   0        1.24       -1.70      4.52 o 
   8   2   0       17.14       17.82      7.16 o 
   9   2   0     1928.49     1788.02     50.78 o 
  10   2   0      572.17      531.25     23.15 o 
  11   2   0     2402.17     2241.82    135.32 o 
  12   2   0      202.38      213.58     17.98 o 
  13   2   0       14.54       19.12      9.68 o 
  14   2   0        6.40        2.32      9.92 o 
   1   3   0      718.67      766.92      7.94 o 
   2   3   0      128.94      120.84      3.49 o 
   3   3   0       26.46       30.56      3.21 o 
   4   3   0      152.04      146.35      6.04 o 
   5   3   0       79.42       84.12      5.20 o 
   6   3   0      545.65      486.57     13.36 o 
   7   3   0      880.33      738.46     17.36 o 
   8   3   0        0.09       -0.44      4.89 o 
   9   3   0       32.88       34.36      9.00 o 
  10   3   0      349.04      329.91     24.85 o 
  11   3   0      301.49      279.62     18.89 o 
  12   3   0        0.01        4.36      8.50 o 
  13   3   0       53.97       52.76     12.92 o 
  14   3   0        8.72       10.86     10.31 o 
   0   4   0     5615.26     5661.42    156.51 o 
   1   4   0     1326.69     1399.24     15.95 o 
   2   4   0      137.14      130.72      5.77 o 
   3   4   0       50.29       69.28      5.37 o 
   4   4   0      493.54      541.93     12.57 o 
   5   4   0       13.83       14.22      3.31 o 
   6   4   0      118.90      128.83      8.48 o 
   7   4   0        0.01       -2.02      4.07 o 
   8   4   0        2.08        4.18      5.47 o 
   9   4   0       65.59       68.51     14.72 o 
  10   4   0        8.03        6.48      8.22 o 
  11   4   0       11.23       10.28      8.93 o 
  12   4   0      126.23      117.23     15.26 o 
  13   4   0       11.70       13.64      9.60 o 
  14   4   0       20.79       33.82     12.54 o 
   1   5   0      270.99      275.10      4.10 o 
   2   5   0      252.82      275.42      5.09 o 
   3   5   0     1478.73     1508.97     21.72 o 
   4   5   0      237.25      218.46      5.94 o 
   5   5   0      231.44      247.94      7.81 o 
   6   5   0        7.54        3.20      3.21 o 
   7   5   0       64.18       91.99      8.26 o 
   8   5   0       31.01       37.36      6.85 o 
   9   5   0       66.08       65.25      8.57 o 
  10   5   0        8.75        7.75      9.36 o 
  11   5   0        1.13        0.71      8.75 o 
  12   5   0        0.21       -1.97      8.17 o 
  13   5   0      130.98      137.23     16.59 o 
   0   6   0       14.93       12.08      2.69 o 
   1   6   0        6.45       11.11      1.73 o 
   2   6   0      379.64      376.99      8.26 o 
   3   6   0      283.45      259.52      6.16 o 
   4   6   0      395.18      398.67      9.26 o 
   5   6   0     1689.01     1724.42     37.20 o 
   6   6   0     1580.09     1646.39     39.95 o 
   7   6   0      800.89      879.39     41.24 o 
   8   6   0        4.87       10.82      6.05 o 
   9   6   0        0.92       -0.80      4.45 o 
  10   6   0        2.99       -3.09      7.56 o 
  11   6   0       76.50       65.82     11.68 o 
  12   6   0       13.91       22.51      9.77 o 
  13   6   0        0.06       -8.31      8.76 o 
   1   7   0        0.91        3.20      2.06 o 
   2   7   0     1347.39     1242.56     15.75 o 
   3   7   0     4242.02     4226.45     81.20 o 
   4   7   0     2014.09     2074.70     17.46 o 
   5   7   0      788.65      887.10     24.78 o 
   6   7   0     1791.32     1827.61     72.06 o 
   7   7   0      793.48      850.46     31.15 o 
   8   7   0        2.55        5.21      4.22 o 
   9   7   0       50.82       55.67      6.67 o 
  10   7   0        8.19       11.91      8.47 o 
  11   7   0       36.35       49.97     11.68 o 
  12   7   0       46.95       46.18     11.88 o 
  13   7   0        7.49        6.50      9.53 o 
   0   8   0      290.12      284.82      8.25 o 
   1   8   0     2143.61     2130.53     15.20 o 
   2   8   0       97.38       84.46      4.11 o 
   3   8   0       20.99       38.98      4.54 o 
   4   8   0     1865.02     2047.94     39.57 o 
   5   8   0     2326.92     2480.59     38.05 o 
   6   8   0        4.53       -0.54      2.64 o 
   7   8   0      162.17      193.50      7.51 o 
   8   8   0      316.10      333.41     17.67 o 
   9   8   0        1.15        2.56      4.58 o 
  10   8   0       18.79       22.13      7.10 o 
  11   8   0        9.70       10.41      8.63 o 
  12   8   0       85.81       84.34     16.16 o 
  13   8   0        1.62        8.42      9.11 o 
   1   9   0       49.16       59.57      3.83 o 
   2   9   0      521.44      509.85     11.84 o 
   3   9   0     1968.64     2083.03     45.49 o 
   4   9   0      140.06      142.61      5.60 o 
   5   9   0     1680.47     1848.86     54.59 o 
   6   9   0     1710.53     1830.49     43.02 o 
   7   9   0        3.52        4.63      3.44 o 
   8   9   0        0.94        0.91      3.45 o 
   9   9   0        0.17       -0.34      4.46 o 
  10   9   0       10.03        5.50      6.24 o 
  11   9   0       30.87       27.34     10.34 o 
  12   9   0      110.87      114.79     15.69 o 
  13   9   0        5.45       14.17     10.04 o 
   0  10   0      233.28      266.54      9.02 o 
   1  10   0     1126.12     1093.78     16.73 o 
   2  10   0     1356.14     1328.38     28.79 o 
   3  10   0       18.84       16.04      2.77 o 
   4  10   0     5365.84     5492.57     83.89 o 
   5  10   0     3234.54     3713.10     60.82 o 
   6  10   0      296.32      320.96      9.37 o 
   7  10   0     1087.38     1210.21     28.80 o 
   8  10   0      155.52      156.64      7.79 o 
   9  10   0      169.41      161.29      8.27 o 
  10  10   0        7.68       11.04      6.46 o 
  11  10   0        5.63        3.70      8.15 o 
  12  10   0       32.23       32.59     10.96 o 
  13  10   0        8.43       16.92      9.96 o 
   1  11   0      128.37      119.87      5.25 o 
   2  11   0       53.74       60.15      3.61 o 
   3  11   0     9389.80     9291.33    239.31 o 
   4  11   0       10.54        9.55      2.83 o 
   5  11   0     3594.38     3759.97     60.00 o 
   6  11   0       48.77       54.87      4.83 o 
   7  11   0       35.14       42.34      4.69 o 
   8  11   0       16.13       19.74      4.59 o 
   9  11   0     1413.43     1505.93     58.57 o 
  10  11   0        3.27       -0.92      5.91 o 
  11  11   0      118.63      118.11     14.76 o 
  12  11   0       26.61       22.35     10.01 o 
  13  11   0        0.30       -0.43      9.00 o 
   0  12   0      381.85      392.85     10.98 o 
   1  12   0     2801.98     2797.38     95.77 o 
   2  12   0     3585.38     3842.84     99.11 o 
   3  12   0       29.39       31.81      3.29 o 
   4  12   0     1974.84     2076.68     39.85 o 
   5  12   0     1060.94     1075.21     25.90 o 
   6  12   0        7.79        6.87      3.38 o 
   7  12   0      360.45      377.21     13.33 o 
   8  12   0      333.33      329.55     15.19 o 
   9  12   0       18.25       18.91      4.83 o 
  10  12   0      725.12      687.69     37.78 o 
  11  12   0        0.51       -2.31      8.14 o 
  12  12   0        0.00       -8.11      8.55 o 
  13  12   0        2.19       -6.55      8.94 o 
   1  13   0      790.86      879.20     30.03 o 
   2  13   0     2234.35     2358.35     37.31 o 
   3  13   0     2436.65     2687.98     33.67 o 
   4  13   0        9.71       11.57      3.01 o 
   5  13   0      300.40      292.50      8.12 o 
   6  13   0       83.28       82.76      7.64 o 
   7  13   0       52.90       54.85      5.42 o 
   8  13   0      108.57      124.61      7.41 o 
   9  13   0      212.93      219.95     11.35 o 
  10  13   0       16.06        9.10      5.56 o 
  11  13   0       88.66       99.57     13.95 o 
  12  13   0        0.03       -3.66     12.86 o 
  13  13   0        8.87        3.71      9.37 o 
   0  14   0     3678.75     3606.01     71.61 o 
   1  14   0    12903.35    13481.81    434.24 o 
   2  14   0      337.25      315.30      6.88 o 
   3  14   0        7.54        5.87      2.64 o 
   4  14   0       33.35       36.89      3.86 o 
   5  14   0        0.03       -0.98      2.82 o 
   6  14   0       27.10       26.43      4.29 o 
   7  14   0      115.18      115.27      9.10 o 
   8  14   0        0.02        1.36      3.80 o 
   9  14   0       80.30       85.18      6.95 o 
  10  14   0        3.80       -0.45      4.41 o 
  11  14   0      121.50      117.04     11.78 o 
  12  14   0      120.36      116.42     15.64 o 
  13  14   0       16.52      -10.92     10.92 o 
   1  15   0     1803.52     1902.08     21.67 o 
   2  15   0      495.07      551.48     18.93 o 
   3  15   0        2.81       10.07      2.80 o 
   4  15   0      303.11      280.73      9.77 o 
   5  15   0       23.74       25.55      4.02 o 
   6  15   0      308.56      304.92     12.72 o 
   7  15   0      109.16      104.22      6.92 o 
   8  15   0      107.75      113.82     10.16 o 
   9  15   0       31.86       31.46      5.28 o 
  10  15   0        0.46       -1.76      4.86 o 
  11  15   0      303.49      331.03     16.74 o 
  12  15   0       55.11       51.02     12.12 o 
   0  16   0      907.43      892.81     30.38 o 
   1  16   0      291.15      315.64      8.27 o 
   2  16   0        0.22        0.42      2.31 o 
   3  16   0       74.12       80.19      5.10 o 
   4  16   0      187.18      189.89      7.86 o 
   5  16   0       90.76       97.66      6.03 o 
   6  16   0      120.10      129.89      7.06 o 
   7  16   0      265.60      262.59      9.24 o 
   8  16   0      120.45      116.86      9.04 o 
   9  16   0       56.81       53.86      6.93 o 
  10  16   0      916.50      955.76     45.35 o 
  11  16   0      334.84      316.50     15.53 o 
  12  16   0       80.63       97.63     15.03 o 
   1  17   0      105.08      113.38      6.01 o 
   2  17   0      449.56      509.72     16.95 o 
   3  17   0      273.85      298.74      7.67 o 
   4  17   0       97.02      113.36      6.52 o 
   5  17   0       70.38       88.20      8.36 o 
   6  17   0       27.35       30.85      4.74 o 
   7  17   0       43.46       44.35      5.40 o 
   8  17   0       82.41       85.59      6.98 o 
   9  17   0      326.86      335.72     12.71 o 
  10  17   0      245.54      237.91     11.85 o 
  11  17   0        1.47       -2.24      5.25 o 
  12  17   0      120.92      108.00     28.87 o 
   0  18   0     4130.00     4304.75    426.22 o 
   1  18   0     1331.48     1475.77     63.92 o 
   2  18   0       41.96       46.76      4.03 o 
   3  18   0       42.68       51.05      4.33 o 
   4  18   0       25.48       24.24      3.82 o 
   5  18   0        0.09       -1.36      3.28 o 
   6  18   0      163.83      160.86      8.60 o 
   7  18   0       21.76       21.21      4.81 o 
   8  18   0       21.80       16.73      4.78 o 
   9  18   0       23.84       19.58      5.78 o 
  10  18   0       13.55        8.05      5.53 o 
  11  18   0       97.04      102.87      9.91 o 
  12  18   0       47.72       39.39     12.08 o 
   1  19   0       11.14       10.16      3.35 o 
   2  19   0       22.74       22.36      3.35 o 
   3  19   0       21.33       20.50      3.51 o 
   4  19   0        0.13        0.75      3.02 o 
   5  19   0       17.42       14.35      3.91 o 
   6  19   0        1.98        0.54      3.79 o 
   7  19   0      211.87      221.48     13.09 o 
   8  19   0       37.35       38.07      5.60 o 
   9  19   0        8.11       10.11      5.19 o 
  10  19   0        0.05       -3.46      5.07 o 
  11  19   0      112.70      115.41     11.95 o 
  12  19   0        4.13        6.93      7.18 o 
   0  20   0     1025.68     1022.94    106.23 o 
   1  20   0       64.14       71.25      5.74 o 
   2  20   0       22.74       25.75      3.61 o 
   3  20   0       57.16       65.88      5.23 o 
   4  20   0        0.54       -0.29      3.12 o 
   5  20   0       18.78       20.99      4.28 o 
   6  20   0      168.92      175.86      8.46 o 
   7  20   0       25.99       28.73      5.25 o 
   8  20   0        6.47        1.67      4.27 o 
   9  20   0       43.38       44.94      6.99 o 
  10  20   0       14.54        7.27      6.63 o 
  11  20   0        0.00       -2.54      6.23 o 
  12  20   0       16.48       14.62      7.65 o 
   1  21   0       25.94       31.42      4.52 o 
   2  21   0        3.27        5.06      2.90 o 
   3  21   0       41.89       44.57      4.56 o 
   4  21   0      571.24      635.40     16.94 o 
   5  21   0       81.36       84.83      8.20 o 
   6  21   0       73.89       75.39      6.48 o 
   7  21   0      903.24     1061.79     31.07 o 
   8  21   0      127.56      133.18     11.18 o 
   9  21   0        3.72       -0.10      5.40 o 
  10  21   0        1.01        1.11      6.04 o 
  11  21   0      126.75      157.52     20.60 o 
   0  22   0     5649.82     5702.48    338.95 o 
   1  22   0        2.74        0.53      3.41 o 
   2  22   0        0.90        0.95      2.81 o 
   3  22   0      220.61      204.73      9.54 o 
   4  22   0       42.12       43.26      5.07 o 
   5  22   0      903.13      892.47     26.22 o 
   6  22   0     3236.55     3433.45    130.90 o 
   7  22   0      156.53      169.17     10.18 o 
   8  22   0       25.99       15.88      5.73 o 
   9  22   0       22.80       33.78      8.02 o 
  10  22   0        2.47       -4.26      6.15 o 
  11  22   0       37.81       42.18     12.44 o 
   1  23   0      507.97      495.36     23.45 o 
   2  23   0        0.00       -1.34      2.94 o 
   3  23   0       74.61       78.12      5.73 o 
   4  23   0     1201.17     1188.25     63.74 o 
   5  23   0     3587.27     3631.09    177.22 o 
   6  23   0       24.58       25.89      6.19 o 
   7  23   0        3.92        6.86      4.93 o 
   8  23   0       14.98       12.28      5.46 o 
   9  23   0        6.93       10.83      6.76 o 
  10  23   0       65.49       68.55     15.57 o 
  11  23   0       19.20       28.81      8.52 o 
   0  24   0      168.92      155.26     26.00 o 
   1  24   0       28.48       32.79      5.07 o 
   2  24   0        5.41        6.05      3.37 o 
   3  24   0     1883.02     1878.21    117.09 o 
   4  24   0     1424.28     1523.21     60.43 o 
   5  24   0      311.47      319.30     11.95 o 
   6  24   0     8112.75     8302.03    397.13 o 
   7  24   0       31.04       30.96      6.41 o 
   8  24   0       36.97       42.21      7.25 o 
   9  24   0        5.15        0.22      6.24 o 
  10  24   0        1.17       -5.65      5.65 o 
  11  24   0       30.27       34.31     10.41 o 
   1  25   0      396.90      361.14     15.34 o 
   2  25   0        1.58        2.77      3.95 o 
   3  25   0        0.21        2.04      4.18 o 
   4  25   0     1574.37     1581.38     90.42 o 
   5  25   0       83.65      109.20     11.51 o 
   6  25   0      563.18      577.67     18.56 o 
   7  25   0      536.95      578.24     24.28 o 
   8  25   0       26.21       24.23      6.31 o 
   9  25   0        0.39        1.10      6.39 o 
  10  25   0       10.99        7.13      8.42 o 
   0  26   0      280.65      290.96     39.15 o 
   1  26   0       24.79       27.01      5.24 o 
   2  26   0      541.38      557.36     19.41 o 
   3  26   0        2.41       -0.42      4.06 o 
   4  26   0      128.60      139.42      9.18 o 
   5  26   0      984.36      962.82     37.14 o 
   6  26   0      443.31      474.11     14.64 o 
   7  26   0       59.67       62.99      7.82 o 
   8  26   0       87.01       89.58     13.15 o 
   9  26   0       62.76       63.98     12.01 o 
  10  26   0       11.34        5.11      8.10 o 
   1  27   0      331.87      345.50     19.59 o 
   2  27   0       10.97       10.22      4.45 o 
   3  27   0       92.63       93.12      7.65 o 
   4  27   0       61.07       67.51      7.03 o 
   5  27   0      284.46      296.85     14.23 o 
   6  27   0       89.52      103.78     10.35 o 
   7  27   0       32.91       30.99      7.74 o 
   8  27   0       26.25       36.23     10.21 o 
   9  27   0       28.84       20.23      9.33 o 
  10  27   0       14.45       19.30      9.75 o 
   0  28   0       32.34       29.20      7.73 o 
   1  28   0       18.23       21.16      5.09 o 
   2  28   0        0.39        2.54      5.02 o 
   3  28   0        5.27        4.61      5.71 o 
   4  28   0      130.74      146.92     13.49 o 
   5  28   0        6.29        2.20      5.69 o 
   6  28   0      109.03      112.19     15.78 o 
   7  28   0       26.55       37.11      8.66 o 
   8  28   0       13.63        6.60      7.60 o 
   9  28   0       44.37       41.25     25.50 o 
   1  29   0        0.50        5.57      5.72 o 
   2  29   0      182.71      178.25     11.64 o 
   3  29   0      338.55      347.54     20.24 o 
   4  29   0       56.40       62.86      8.55 o 
   5  29   0        0.82        0.74      5.83 o 
   6  29   0        2.01        0.74      5.96 o 
   7  29   0       24.93       26.29      7.71 o 
   8  29   0        3.66       -1.66      7.36 o 
   9  29   0      216.45      215.83     17.83 o 
   0  30   0      217.20      198.53     23.13 o 
   1  30   0      216.18      202.81     16.52 o 
   2  30   0       37.59       26.89      9.29 o 
   3  30   0       19.86       15.08      6.44 o 
   4  30   0       69.62       67.72      9.09 o 
   5  30   0       45.85       48.02      8.59 o 
   6  30   0        0.40       -2.81      5.65 o 
   7  30   0        0.27       -6.21      6.21 o 
   8  30   0      189.53      216.56     17.57 o 
   1  31   0      328.14      290.47     18.59 o 
   2  31   0       21.64       28.05      9.83 o 
   3  31   0      327.65      334.34     35.70 o 
   4  31   0       20.32       11.24      8.70 o 
   5  31   0        2.37        1.79      7.73 o 
   6  31   0      136.25      152.59     15.87 o 
   7  31   0       28.22       31.68      8.31 o 
   8  31   0      155.55      185.56     18.02 o 
   0  32   0       37.36       23.70     12.93 o 
   1  32   0      496.23      423.35     22.34 o 
   2  32   0      185.30      147.99     15.77 o 
   3  32   0        5.27       -0.51      7.38 o 
   4  32   0        4.60       15.56      9.04 o 
   5  32   0       38.97       40.07     11.19 o 
   6  32   0        9.84        2.85      9.10 o 
   7  32   0        1.30        0.84      8.78 o 
   1  33   0        6.84        3.65      7.87 o 
   2  33   0        8.29        7.53      8.40 o 
   3  33   0       89.51      112.97     14.98 o 
   4  33   0        0.00        2.89      7.76 o 
   5  33   0       59.42       77.16     13.94 o 
   6  33   0       35.75       40.74     12.00 o 
   7  33   0        1.18       -2.22      8.62 o 
   0  34   0        7.04        3.59     12.35 o 
   1  34   0      178.91      179.49     18.13 o 
   2  34   0      515.36      451.26     23.86 o 
   3  34   0        1.53       -3.17      7.76 o 
   4  34   0       55.26       60.32     12.59 o 
   5  34   0       11.31       20.37      9.78 o 
   6  34   0       16.71       37.72     11.83 o 
   1  35   0       45.08       44.54     11.58 o 
   2  35   0      117.07      101.82     14.79 o 
   3  35   0      592.05      582.65     26.86 o 
   4  35   0        9.87       10.18      9.50 o 
   5  35   0        4.97       11.14      8.92 o 
   6  35   0       33.38       44.57     12.27 o 
   0  36   0       64.24       39.79     15.80 o 
   1  36   0      131.89      112.46     15.27 o 
   2  36   0        8.03       15.79      9.29 o 
   3  36   0        1.43       -2.10      8.23 o 
   4  36   0      169.59      213.31     19.34 o 
   5  36   0        6.08       -0.03      8.40 o 
   1  37   0       33.85       31.48     10.94 o 
   2  37   0       10.31        1.32      8.57 o 
   3  37   0       78.43      104.04     17.81 o 
   4  37   0      184.31      233.29     28.16 o 
   0  38   0       11.84       22.55     15.51 o 
   1  38   0        0.34       -1.82      7.93 o 
   2  38   0        1.29       10.89      9.77 o 
   2   0   1      423.81      390.98     10.41 o 
   3   0   1     1142.07     1150.60     51.05 o 
   4   0   1     2762.90     2688.54     81.07 o 
   5   0   1     3067.44     2807.23     43.64 o 
   6   0   1      114.49       98.81      9.01 o 
   7   0   1      102.60      100.78      8.48 o 
   8   0   1      503.04      435.84     20.15 o 
   9   0   1     2144.79     1850.58     79.99 o 
  10   0   1     1798.53     1711.68     38.78 o 
  11   0   1       65.91       70.05     10.28 o 
  12   0   1       85.34      106.68     12.57 o 
  13   0   1       59.48       80.01     14.72 o 
 -13   1   1      164.83      185.30     19.09 o 
 -12   1   1      456.39      434.31     19.56 o 
 -11   1   1       95.96       90.84     10.86 o 
 -10   1   1      962.20      880.00     23.57 o 
  -9   1   1     1222.91     1145.80     51.34 o 
  -8   1   1      273.56      253.06     12.49 o 
  -7   1   1       13.89       17.83      5.74 o 
  -6   1   1       96.48       92.88      7.65 o 
  -5   1   1      888.78      797.46     31.95 o 
  -4   1   1      884.17      822.72     14.48 o 
  -3   1   1     6442.64     6280.94     94.23 o 
  -2   1   1    16448.35    16560.50    570.78 o 
  -1   1   1     6911.40     7191.45     75.76 o 
   0   1   1      934.30      893.93     22.84 o 
   1   1   1     6912.98     7173.24    116.89 o 
   2   1   1    16452.03    16711.12    250.99 o 
   3   1   1     6441.42     6394.03    203.24 o 
   4   1   1      884.24      855.13     42.60 o 
   5   1   1      888.03      883.39     44.97 o 
   6   1   1       96.50       98.42      8.16 o 
   7   1   1       13.83       11.69      5.00 o 
   8   1   1      274.06      246.08     12.47 o 
   9   1   1     1223.45     1079.54     24.20 o 
  10   1   1      962.71      865.66     23.41 o 
  11   1   1       96.03       94.64     11.05 o 
  12   1   1      456.12      437.17     26.59 o 
  13   1   1      164.82      174.59     14.84 o 
 -13   2   1       41.91       66.89     13.85 o 
 -12   2   1      171.69      185.13     15.20 o 
 -11   2   1      224.24      228.21     15.09 o 
 -10   2   1      125.26      114.44     11.93 o 
  -9   2   1      182.97      185.06     12.28 o 
  -8   2   1        5.87        3.64      5.27 o 
  -7   2   1      115.33      107.75      8.71 o 
  -6   2   1      107.71      126.61      8.80 o 
  -5   2   1       98.17       94.06      7.21 o 
  -4   2   1       82.20       88.96      6.26 o 
  -3   2   1      701.82      676.46     16.73 o 
  -2   2   1    11511.37    11470.35    237.79 o 
  -1   2   1    19763.11    20271.98    306.99 o 
   0   2   1      801.00      825.71     29.38 o 
   1   2   1    19756.82    20032.15    100.45 o 
   2   2   1    11507.21    11539.73    331.24 o 
   3   2   1      702.71      662.86     27.84 o 
   4   2   1       82.25      103.52      4.96 o 
   5   2   1       98.44       92.88      4.97 o 
   6   2   1      107.72      105.05      5.44 o 
   7   2   1      115.03      108.75      9.08 o 
   8   2   1        6.01        1.00      5.10 o 
   9   2   1      182.68      171.80     12.16 o 
  10   2   1      125.19      123.19     11.76 o 
  11   2   1      224.60      233.71     14.54 o 
  12   2   1      171.50      185.01     18.55 o 
  13   2   1       41.90       46.97     10.35 o 
 -13   3   1      146.48      162.35     21.76 o 
 -12   3   1      422.51      407.97     23.00 o 
 -11   3   1      197.71      198.60     13.91 o 
 -10   3   1      102.99      111.12     11.19 o 
  -9   3   1      197.26      193.01     12.40 o 
  -8   3   1       39.80       35.19      7.11 o 
  -7   3   1       72.17       75.34      8.03 o 
  -6   3   1       38.90       37.71      5.89 o 
  -5   3   1      133.16      128.57      7.81 o 
  -4   3   1      533.10      599.94     35.66 o 
  -3   3   1      204.89      201.12      7.51 o 
  -2   3   1     4980.69     5111.30    229.77 o 
  -1   3   1     9149.96     9388.63     72.14 o 
   0   3   1     2959.73     2952.97     21.34 o 
   1   3   1     9153.56     9268.90    107.67 o 
   2   3   1     4980.26     4825.32    161.80 o 
   3   3   1      205.86      210.33      6.70 o 
   4   3   1      532.45      592.73     28.41 o 
   5   3   1      133.08      131.52      5.90 o 
   6   3   1       38.66       41.55      4.35 o 
   7   3   1       71.97       78.40      5.67 o 
   8   3   1       39.70       28.76      6.43 o 
   9   3   1      196.89      183.87     12.06 o 
  10   3   1      102.87      124.52     11.74 o 
  11   3   1      197.22      195.86     18.10 o 
  12   3   1      423.26      394.48     18.69 o 
  13   3   1      146.48      156.33     14.73 o 
 -13   4   1       31.30       21.53     10.89 o 
 -12   4   1       18.63       22.39     10.86 o 
 -11   4   1      206.31      215.76     14.54 o 
 -10   4   1      235.37      233.53     14.52 o 
  -9   4   1      644.84      647.72     26.51 o 
  -8   4   1        3.78        1.70      5.43 o 
  -7   4   1      410.72      364.83     13.24 o 
  -6   4   1       89.22       99.15     10.88 o 
  -5   4   1      151.42      159.95      9.09 o 
  -4   4   1     1281.03     1199.98     44.04 o 
  -3   4   1     2385.37     2380.86     71.28 o 
  -2   4   1       28.25       28.81      3.20 o 
  -1   4   1       98.25      113.28      5.37 o 
   0   4   1      126.55      139.29      5.26 o 
   1   4   1       98.38       99.54      8.19 o 
   2   4   1       28.28       23.38      4.02 o 
   3   4   1     2386.87     2347.83     95.71 o 
   4   4   1     1280.83     1289.84     68.93 o 
   5   4   1      151.07      159.40      6.52 o 
   6   4   1       89.62      114.93      9.14 o 
   7   4   1      411.50      389.98     23.25 o 
   8   4   1        3.74        5.49      5.55 o 
   9   4   1      645.87      569.74     18.45 o 
  10   4   1      235.09      221.20     13.57 o 
  11   4   1      205.59      206.90     14.31 o 
  12   4   1       18.58       16.75      7.83 o 
  13   4   1       31.39       36.69      9.66 o 
 -13   5   1        0.95       -4.52      8.39 o 
 -12   5   1       25.64       31.31     10.76 o 
 -11   5   1      155.46      143.24     15.29 o 
 -10   5   1      165.47      155.12     12.19 o 
  -9   5   1      175.21      165.24     14.37 o 
  -8   5   1      133.44      147.50     10.83 o 
  -7   5   1      103.54      111.27      9.05 o 
  -6   5   1      431.15      431.16     13.56 o 
  -5   5   1      651.05      668.57     14.19 o 
  -4   5   1     1487.50     1559.19     28.24 o 
  -3   5   1     1132.55     1142.77     14.67 o 
  -2   5   1      133.14      148.27      5.27 o 
  -1   5   1      770.53      825.09     11.82 o 
   0   5   1        0.03       -0.14      1.88 o 
   1   5   1      771.22      815.54     12.40 o 
   2   5   1      132.38      147.58      5.08 o 
   3   5   1     1133.94     1185.47     30.79 o 
   4   5   1     1487.50     1525.01     41.96 o 
   5   5   1      651.22      712.63     33.31 o 
   6   5   1      431.18      463.48     22.95 o 
   7   5   1      103.49      105.03      7.19 o 
   8   5   1      132.92      141.03     11.16 o 
   9   5   1      175.51      161.04     11.95 o 
  10   5   1      165.48      155.83     12.31 o 
  11   5   1      155.46      154.97     13.21 o 
  12   5   1       25.76       34.49      9.73 o 
  13   5   1        0.94       -3.91      7.51 o 
 -13   6   1        4.09        5.00      9.24 o 
 -12   6   1       13.79        9.95      8.94 o 
 -11   6   1        6.88        7.16      8.23 o 
 -10   6   1        1.03       -0.31      5.82 o 
  -9   6   1       16.61       12.87      6.72 o 
  -8   6   1       72.70       58.18      8.00 o 
  -7   6   1      364.39      355.31     13.67 o 
  -6   6   1      484.54      495.92     28.06 o 
  -5   6   1       42.39       63.98      8.44 o 
  -4   6   1      834.94      881.55     24.83 o 
  -3   6   1      213.58      226.76      6.69 o 
  -2   6   1     1082.71     1114.92     26.38 o 
  -1   6   1       99.12       97.27      3.46 o 
   0   6   1      544.15      565.16      6.68 o 
   1   6   1       99.51      101.79      5.63 o 
   2   6   1     1081.48     1133.72     43.15 o 
   3   6   1      213.08      226.19      8.50 o 
   4   6   1      835.59      883.96     21.71 o 
   5   6   1       42.23       56.23      4.81 o 
   6   6   1      485.77      535.41     45.68 o 
   7   6   1      363.28      385.02     24.43 o 
   8   6   1       72.44       75.29      8.02 o 
   9   6   1       16.53       11.80      6.73 o 
  10   6   1        1.04       -0.35      5.81 o 
  11   6   1        6.85        2.93      6.64 o 
  12   6   1       13.76        9.44      7.95 o 
  13   6   1        4.06       -3.49      7.61 o 
 -13   7   1       12.42       21.50     10.55 o 
 -12   7   1        7.10       12.86      7.57 o 
 -11   7   1       51.39       49.18     11.42 o 
 -10   7   1       53.84       61.21     11.59 o 
  -9   7   1       35.06       43.34      8.12 o 
  -8   7   1       26.90       31.65      6.88 o 
  -7   7   1      200.51      216.49     11.72 o 
  -6   7   1      829.06      779.97     16.70 o 
  -5   7   1      456.60      450.06     12.09 o 
  -4   7   1      251.90      258.29      7.07 o 
  -3   7   1      323.53      328.61      6.92 o 
  -2   7   1      618.37      573.29     15.20 o 
  -1   7   1     1023.45     1011.39     25.90 o 
   0   7   1      102.95       89.28      3.47 o 
   1   7   1     1023.65      937.12     31.91 o 
   2   7   1      618.70      585.51     20.05 o 
   3   7   1      323.53      314.86     12.97 o 
   4   7   1      252.01      266.96      7.68 o 
   5   7   1      456.04      446.14     10.68 o 
   6   7   1      829.50      823.85     53.43 o 
   7   7   1      200.32      218.22     10.04 o 
   8   7   1       26.98       45.22      5.61 o 
   9   7   1       34.93       41.67      8.43 o 
  10   7   1       53.69       51.90      9.07 o 
  11   7   1       51.34       52.35      9.95 o 
  12   7   1        7.23        8.04      7.64 o 
  13   7   1       12.39       14.77      8.79 o 
 -13   8   1       13.87       10.88     10.36 o 
 -12   8   1       55.25       59.13      9.63 o 
 -11   8   1       29.44       30.99      7.96 o 
 -10   8   1       11.92        7.79      6.34 o 
  -9   8   1        7.25        8.02      5.30 o 
  -8   8   1      245.24      228.41     12.73 o 
  -7   8   1      848.38      823.98     17.05 o 
  -6   8   1     2535.62     2551.35     28.45 o 
  -5   8   1      360.96      381.95     12.01 o 
  -4   8   1      134.91      133.49      5.79 o 
  -3   8   1      686.98      685.87     22.20 o 
  -2   8   1      274.03      257.80      7.98 o 
  -1   8   1      353.71      348.92      7.11 o 
   0   8   1      141.88      120.67      5.33 o 
   1   8   1      353.82      323.16      8.70 o 
   2   8   1      273.57      239.54      7.39 o 
   3   8   1      687.89      684.43     14.60 o 
   4   8   1      134.65      138.00      4.96 o 
   5   8   1      360.52      396.47     17.40 o 
   6   8   1     2535.49     2631.60    142.15 o 
   7   8   1      847.71      858.32     91.99 o 
   8   8   1      245.25      242.47     10.91 o 
   9   8   1        7.21        4.15      6.05 o 
  10   8   1       11.93        9.34      6.23 o 
  11   8   1       29.51       21.97      8.05 o 
  12   8   1       55.10       73.98     11.21 o 
  13   8   1       13.86       20.78      8.84 o 
 -13   9   1       20.21       15.11     10.56 o 
 -12   9   1        1.68       -0.84      6.15 o 
 -11   9   1      176.89      214.05     14.08 o 
 -10   9   1       50.15       49.13      8.48 o 
  -9   9   1       57.64       66.02      9.03 o 
  -8   9   1      201.89      201.53     10.10 o 
  -7   9   1      374.38      387.95     12.18 o 
  -6   9   1       33.11       35.13      4.60 o 
  -5   9   1     1414.74     1425.58     41.51 o 
  -4   9   1      672.73      787.84     21.13 o 
  -3   9   1     1640.13     1762.17     39.01 o 
  -2   9   1      797.59      735.60     10.90 o 
  -1   9   1     1270.82     1250.05     36.90 o 
   0   9   1     2401.80     2469.46     87.33 o 
   1   9   1     1271.93     1187.27     34.88 o 
   2   9   1      798.59      727.82     21.08 o 
   3   9   1     1639.94     1668.91     51.27 o 
   4   9   1      672.72      835.21     27.98 o 
   5   9   1     1415.45     1441.16     45.77 o 
   6   9   1       33.08       39.99      4.45 o 
   7   9   1      374.00      383.50     22.60 o 
   8   9   1      201.98      193.64      9.35 o 
   9   9   1       57.44       51.99      8.88 o 
  10   9   1       50.08       40.19      8.26 o 
  11   9   1      177.06      183.19     14.28 o 
  12   9   1        1.68       -3.05      6.59 o 
  13   9   1       20.21       26.71      9.07 o 
 -13  10   1       67.96       79.54     13.80 o 
 -12  10   1       57.27       66.10     10.28 o 
 -11  10   1       16.10       15.65      7.12 o 
 -10  10   1       34.29       33.28      7.59 o 
  -9  10   1        8.75        8.49      5.94 o 
  -8  10   1      216.87      219.85     12.21 o 
  -7  10   1     1402.15     1366.36     33.28 o 
  -6  10   1        2.27        1.59      3.40 o 
  -5  10   1      404.79      400.65      9.30 o 
  -4  10   1      730.42      730.69     24.69 o 
  -3  10   1      672.33      700.00     17.08 o 
  -2  10   1       72.15       75.45      3.42 o 
  -1  10   1      547.03      544.08     22.30 o 
   0  10   1     3381.06     3354.00    125.96 o 
   1  10   1      547.01      504.11     11.71 o 
   2  10   1       72.08       79.65      5.76 o 
   3  10   1      672.87      691.60     22.77 o 
   4  10   1      729.90      735.25     21.07 o 
   5  10   1      404.77      419.20     20.45 o 
   6  10   1        2.26        4.28      2.95 o 
   7  10   1     1403.42     1363.72     74.63 o 
   8  10   1      217.31      223.19     12.03 o 
   9  10   1        8.70       13.05      6.73 o 
  10  10   1       34.35       29.53      7.83 o 
  11  10   1       16.13       12.38      7.58 o 
  12  10   1       57.32       47.02     10.02 o 
  13  10   1       67.97       84.12     12.72 o 
 -13  11   1       26.46       27.83     11.32 o 
 -12  11   1      129.37      135.67     16.20 o 
 -11  11   1       11.28       15.44      7.28 o 
 -10  11   1       30.71       21.53      7.20 o 
  -9  11   1        5.84        1.90      5.76 o 
  -8  11   1      130.47      140.76     10.49 o 
  -7  11   1      163.46      173.55      9.17 o 
  -6  11   1      464.31      416.75     16.65 o 
  -5  11   1      313.47      341.63     14.51 o 
  -4  11   1      688.94      702.01     17.49 o 
  -3  11   1      219.67      228.06      6.21 o 
  -2  11   1      884.65      916.11     12.55 o 
  -1  11   1     1309.26     1348.10     43.91 o 
   0  11   1    11402.89    11516.59    398.46 o 
   1  11   1     1309.52     1259.39     40.94 o 
   2  11   1      884.83      881.24     27.34 o 
   3  11   1      219.80      235.12     10.93 o 
   4  11   1      687.71      687.95     19.03 o 
   5  11   1      313.83      338.65     17.66 o 
   6  11   1      464.34      432.65     18.07 o 
   7  11   1      163.45      178.56     14.22 o 
   8  11   1      130.21      136.80     11.84 o 
   9  11   1        5.86        7.19      6.36 o 
  10  11   1       30.81       23.00      7.47 o 
  11  11   1       11.36        9.38      7.34 o 
  12  11   1      129.43      130.06     13.79 o 
  13  11   1       26.42       26.57      9.21 o 
 -13  12   1      137.92      155.44     22.27 o 
 -12  12   1        9.01        3.78      9.12 o 
 -11  12   1       83.44       87.26     10.69 o 
 -10  12   1       63.92       75.33      9.65 o 
  -9  12   1      145.55      148.49     11.45 o 
  -8  12   1       23.07       19.50      6.46 o 
  -7  12   1     1294.03     1225.01     42.53 o 
  -6  12   1      240.11      213.37     11.78 o 
  -5  12   1     1256.45     1264.66     43.51 o 
  -4  12   1     1230.34     1286.44     46.24 o 
  -3  12   1     1267.33     1372.60     36.32 o 
  -2  12   1      100.84      114.29      6.05 o 
  -1  12   1     2870.27     2899.49     93.01 o 
   0  12   1       86.60      103.73      8.76 o 
   1  12   1     2868.85     2880.84     89.02 o 
   2  12   1      100.88      108.53      6.85 o 
   3  12   1     1266.82     1356.10     54.80 o 
   4  12   1     1230.90     1236.01     19.65 o 
   5  12   1     1256.15     1256.36     54.37 o 
   6  12   1      239.87      210.09      9.83 o 
   7  12   1     1294.25     1201.60     57.88 o 
   8  12   1       23.03       21.17      5.35 o 
   9  12   1      145.70      134.41     11.70 o 
  10  12   1       63.86       77.05     10.54 o 
  11  12   1       83.40       83.30     11.28 o 
  12  12   1        8.99        6.34      7.70 o 
  13  12   1      137.69      179.51     16.22 o 
 -12  13   1       20.62       16.30     10.10 o 
 -11  13   1      228.96      231.24     14.45 o 
 -10  13   1       16.41       12.26      6.73 o 
  -9  13   1      107.12      102.26     10.15 o 
  -8  13   1      131.43      125.95      8.73 o 
  -7  13   1      128.90      132.21      8.52 o 
  -6  13   1      626.96      609.07     18.37 o 
  -5  13   1      576.72      596.49     27.60 o 
  -4  13   1       33.91       33.61      4.25 o 
  -3  13   1       71.02       84.45      4.73 o 
  -2  13   1      689.77      729.26     25.71 o 
  -1  13   1     1128.95     1171.73     55.68 o 
   0  13   1     1466.82     1375.77     19.63 o 
   1  13   1     1128.76     1164.77     17.90 o 
   2  13   1      688.75      731.06     49.67 o 
   3  13   1       70.97       78.55      5.87 o 
   4  13   1       33.80       32.52      3.76 o 
   5  13   1      576.68      599.91     33.16 o 
   6  13   1      626.75      619.49     36.82 o 
   7  13   1      128.81      126.28      9.95 o 
   8  13   1      131.29      116.73     10.31 o 
   9  13   1      106.93      106.53      9.66 o 
  10  13   1       16.43       14.40      7.49 o 
  11  13   1      228.60      207.92     14.36 o 
  12  13   1       20.56       28.91      9.22 o 
 -12  14   1        1.91        3.81     13.93 o 
 -11  14   1      191.10      215.59     14.29 o 
 -10  14   1      148.58      172.23     12.85 o 
  -9  14   1      255.66      257.07     16.30 o 
  -8  14   1      191.90      188.05     10.49 o 
  -7  14   1       43.68       49.73      6.22 o 
  -6  14   1      310.37      326.35     26.17 o 
  -5  14   1      355.51      330.13     20.51 o 
  -4  14   1       76.50       71.65      5.31 o 
  -3  14   1      670.99      636.89     28.05 o 
  -2  14   1      537.34      541.93     20.64 o 
  -1  14   1       67.63       91.05      4.94 o 
   0  14   1      261.13      283.55     10.70 o 
   1  14   1       67.37       71.12      6.18 o 
   2  14   1      536.68      508.92     18.38 o 
   3  14   1      671.22      635.24     24.78 o 
   4  14   1       76.27       70.12      4.99 o 
   5  14   1      355.24      344.93     16.18 o 
   6  14   1      310.08      321.77     13.50 o 
   7  14   1       43.78       46.75      6.14 o 
   8  14   1      191.92      195.24     10.26 o 
   9  14   1      255.18      243.83     11.31 o 
  10  14   1      148.87      145.07     12.86 o 
  11  14   1      191.32      199.82     14.59 o 
  12  14   1        1.89       -4.54      8.58 o 
 -12  15   1      140.62      154.00     19.90 o 
 -11  15   1      109.84      116.15     11.68 o 
 -10  15   1       32.98       21.82      7.55 o 
  -9  15   1       41.94       33.22      6.57 o 
  -8  15   1      100.73      103.71      8.39 o 
  -7  15   1       93.50      101.63     10.04 o 
  -6  15   1      639.26      658.42     16.40 o 
  -5  15   1      313.81      326.06     19.64 o 
  -4  15   1      203.24      208.76     11.20 o 
  -3  15   1      709.11      729.42     31.21 o 
  -2  15   1      847.94      875.45     25.66 o 
  -1  15   1     1564.69     1609.74     67.32 o 
   0  15   1      968.40      932.81     23.18 o 
   1  15   1     1565.52     1471.12     21.11 o 
   2  15   1      849.55      828.30     16.02 o 
   3  15   1      708.88      709.42     18.74 o 
   4  15   1      203.50      204.98      8.18 o 
   5  15   1      313.92      319.09      9.04 o 
   6  15   1      639.52      628.63     21.59 o 
   7  15   1       93.47      102.06      8.11 o 
   8  15   1      100.98       91.65      8.73 o 
   9  15   1       42.06       37.63      7.56 o 
  10  15   1       33.17       22.08      7.65 o 
  11  15   1      109.76      128.20     13.08 o 
  12  15   1      140.69      159.31     14.63 o 
 -12  16   1       52.54       67.52     13.00 o 
 -11  16   1        0.60       -6.33      6.33 o 
 -10  16   1       16.40       19.87      7.70 o 
  -9  16   1       62.22       68.11      7.74 o 
  -8  16   1        7.17        4.25      4.67 o 
  -7  16   1       18.17       19.53      5.18 o 
  -6  16   1       79.60       81.39      6.99 o 
  -5  16   1       16.71       20.10      4.62 o 
  -4  16   1       33.78       42.22      5.35 o 
  -3  16   1      294.63      275.82      7.82 o 
  -2  16   1      980.72      993.42     41.90 o 
  -1  16   1     1081.12     1136.50     61.10 o 
   0  16   1     2590.50     2530.31     40.23 o 
   1  16   1     1079.83     1077.00     42.10 o 
   2  16   1      981.37      925.35     25.75 o 
   3  16   1      294.36      275.59      9.31 o 
   4  16   1       33.90       30.89      4.14 o 
   5  16   1       16.77       16.13      4.07 o 
   6  16   1       79.55       73.84      6.00 o 
   7  16   1       18.14       23.09      5.61 o 
   8  16   1        7.21        2.68      4.85 o 
   9  16   1       62.02       55.97      7.73 o 
  10  16   1       16.48       19.85      7.41 o 
  11  16   1        0.61        2.21      7.23 o 
  12  16   1       52.56       43.42      9.92 o 
 -12  17   1      102.89       92.37     21.26 o 
 -11  17   1       26.90       39.51     22.27 o 
 -10  17   1       51.78       63.34      9.59 o 
  -9  17   1       10.14       14.09      5.70 o 
  -8  17   1      180.65      173.60      9.90 o 
  -7  17   1       28.64       24.81      5.58 o 
  -6  17   1       53.57       52.83      6.12 o 
  -5  17   1       23.58       29.16      4.88 o 
  -4  17   1      118.95      123.73      6.91 o 
  -3  17   1      467.42      492.38     23.97 o 
  -2  17   1      660.00      700.92     25.47 o 
  -1  17   1      452.97      451.36     21.54 o 
   0  17   1      310.27      284.09     13.70 o 
   1  17   1      453.16      409.62     12.51 o 
   2  17   1      660.50      617.57     15.27 o 
   3  17   1      467.60      469.96     22.95 o 
   4  17   1      118.70      118.39      6.73 o 
   5  17   1       23.45       31.55      4.65 o 
   6  17   1       53.28       54.41      5.49 o 
   7  17   1       28.73       27.99      5.73 o 
   8  17   1      180.61      171.66     10.34 o 
   9  17   1       10.23        5.70      5.47 o 
  10  17   1       51.70       51.37      9.32 o 
  11  17   1       27.00       30.45      8.92 o 
  12  17   1      102.84      102.75     13.76 o 
 -12  18   1       10.41       19.11     14.22 o 
 -11  18   1        9.24        8.08     12.64 o 
 -10  18   1       52.29       53.65      9.16 o 
  -9  18   1      135.65      120.13     14.35 o 
  -8  18   1       87.79       87.77      8.15 o 
  -7  18   1       17.01       15.34      5.22 o 
  -6  18   1       28.42       34.38      5.61 o 
  -5  18   1      105.78      110.81      7.22 o 
  -4  18   1       11.12       14.24      3.89 o 
  -3  18   1       74.92       74.92      4.86 o 
  -2  18   1      209.98      198.28     10.73 o 
  -1  18   1      181.43      182.86      6.80 o 
   0  18   1        0.52       -0.08      2.23 o 
   1  18   1      182.00      179.73      9.53 o 
   2  18   1      210.24      186.71      9.62 o 
   3  18   1       75.13       86.15      8.99 o 
   4  18   1       11.02        6.67      3.50 o 
   5  18   1      106.13      104.79     11.51 o 
   6  18   1       28.45       32.70      5.00 o 
   7  18   1       17.03       18.17      6.42 o 
   8  18   1       87.95       81.67      8.14 o 
   9  18   1      135.86      121.62      9.70 o 
  10  18   1       52.20       52.48      9.62 o 
  11  18   1        9.21        5.28      8.12 o 
  12  18   1       10.30        4.57      7.83 o 
 -11  19   1       21.42        6.76      9.03 o 
 -10  19   1      142.29      132.73     12.29 o 
  -9  19   1      293.02      280.77     14.63 o 
  -8  19   1       65.39       60.33      8.45 o 
  -7  19   1      258.32      231.14     13.68 o 
  -6  19   1       85.96       97.41      9.24 o 
  -5  19   1      543.65      579.07     37.04 o 
  -4  19   1       60.08       66.14      7.20 o 
  -3  19   1       66.98       80.65      6.53 o 
  -2  19   1      191.54      192.81      9.57 o 
  -1  19   1      115.97      125.58      6.01 o 
   0  19   1      237.31      235.78     12.43 o 
   1  19   1      116.30      132.43     11.98 o 
   2  19   1      191.22      194.05     10.18 o 
   3  19   1       67.46       83.30      9.12 o 
   4  19   1       60.09       58.85      6.03 o 
   5  19   1      544.33      562.04     12.33 o 
   6  19   1       85.98       85.62      9.02 o 
   7  19   1      258.04      241.85     11.28 o 
   8  19   1       65.55       62.64      7.63 o 
   9  19   1      292.65      297.67     13.35 o 
  10  19   1      142.30      133.10     12.77 o 
  11  19   1       21.42        6.60      7.98 o 
 -11  20   1       11.47        3.80      8.83 o 
 -10  20   1        4.02        2.56      7.42 o 
  -9  20   1       29.75       30.78      7.85 o 
  -8  20   1        7.28        9.18      5.84 o 
  -7  20   1       21.96       17.29      6.33 o 
  -6  20   1      162.17      153.79     11.04 o 
  -5  20   1      224.11      235.00     18.28 o 
  -4  20   1      590.84      555.37     53.67 o 
  -3  20   1      813.24      778.53     46.92 o 
  -2  20   1      365.72      368.21     19.66 o 
  -1  20   1      312.69      296.98     22.33 o 
   0  20   1       32.06       33.60      6.27 o 
   1  20   1      311.80      295.39     12.02 o 
   2  20   1      365.05      356.83     15.00 o 
   3  20   1      813.32      799.90     31.97 o 
   4  20   1      590.51      580.56     18.70 o 
   5  20   1      224.55      242.69      9.11 o 
   6  20   1      161.95      164.01      9.87 o 
   7  20   1       22.13       26.77      6.04 o 
   8  20   1        7.41        5.44      5.15 o 
   9  20   1       29.54       24.01      6.52 o 
  10  20   1        4.04       -2.13      6.63 o 
  11  20   1       11.47       -0.01      7.20 o 
 -11  21   1        5.84        1.44     11.64 o 
 -10  21   1       51.35       46.22      8.85 o 
  -9  21   1       54.50       62.36      9.59 o 
  -8  21   1       20.99       13.29      6.29 o 
  -7  21   1      246.62      264.33     13.61 o 
  -6  21   1      477.06      502.28     24.06 o 
  -5  21   1      396.76      387.42     23.43 o 
  -4  21   1      427.98      420.09     30.11 o 
  -3  21   1      263.73      245.28      9.27 o 
  -2  21   1      271.41      264.87     16.68 o 
  -1  21   1      129.79      133.13      9.51 o 
   0  21   1       25.44       30.59      6.12 o 
   1  21   1      130.04      136.67      9.36 o 
   2  21   1      271.24      265.52     12.84 o 
   3  21   1      263.90      271.88     10.32 o 
   4  21   1      427.98      423.69     19.34 o 
   5  21   1      397.36      414.34     11.33 o 
   6  21   1      476.57      487.86     18.02 o 
   7  21   1      246.72      258.51     11.90 o 
   8  21   1       21.03       16.92      5.89 o 
   9  21   1       54.41       62.21      8.02 o 
  10  21   1       51.31       40.56      9.31 o 
  11  21   1        5.88       17.08      8.10 o 
 -11  22   1        3.91       -1.36      8.05 o 
 -10  22   1       30.11       31.47      8.13 o 
  -9  22   1      126.17      163.66     13.13 o 
  -8  22   1      475.52      509.87     20.43 o 
  -7  22   1     1034.44     1019.71     44.92 o 
  -6  22   1      351.94      389.48     19.34 o 
  -5  22   1     2303.76     2371.11    142.07 o 
  -4  22   1       12.44       10.75      5.36 o 
  -3  22   1       89.43       93.81      7.03 o 
  -2  22   1      184.50      183.43     10.65 o 
  -1  22   1      105.56      102.02      9.19 o 
   0  22   1       30.91       32.90      6.43 o 
   1  22   1      105.78       85.14     11.81 o 
   2  22   1      183.94      178.67     10.66 o 
   3  22   1       89.02       98.25      9.52 o 
   4  22   1       12.33       11.40      4.32 o 
   5  22   1     2300.43     2319.41     76.31 o 
   6  22   1      352.23      381.30     21.19 o 
   7  22   1     1035.09     1036.36     42.34 o 
   8  22   1      475.99      511.58     15.94 o 
   9  22   1      126.08      149.96     11.17 o 
  10  22   1       30.08       34.09      9.05 o 
  11  22   1        3.90       -3.57      7.10 o 
 -10  23   1       91.16      126.94     12.61 o 
  -9  23   1      412.59      428.10     21.29 o 
  -8  23   1      460.58      512.26     22.68 o 
  -7  23   1      170.85      188.27     12.74 o 
  -6  23   1      168.55      165.43     11.49 o 
  -5  23   1     1702.58     1829.97    145.81 o 
  -4  23   1     2381.29     2058.45     40.63 o 
  -3  23   1     1567.33     1441.39     26.60 o 
  -2  23   1      110.37       99.50      9.13 o 
  -1  23   1      221.16      193.27     11.17 o 
   0  23   1        3.57        4.47      4.77 o 
   1  23   1      221.30      215.55     11.61 o 
   2  23   1      110.98      109.73      9.48 o 
   3  23   1     1567.22     1526.56     71.64 o 
   4  23   1     2382.06     2235.01    109.73 o 
   5  23   1     1703.95     1765.05     67.36 o 
   6  23   1      168.54      180.00     10.41 o 
   7  23   1      170.69      185.78     10.67 o 
   8  23   1      459.80      513.01     16.28 o 
   9  23   1      412.70      439.95     15.84 o 
  10  23   1       91.03       96.00     11.62 o 
 -10  24   1       13.23       12.09      7.28 o 
  -9  24   1       84.88      101.87     11.43 o 
  -8  24   1      286.75      323.89     15.63 o 
  -7  24   1      627.99      643.82     31.19 o 
  -6  24   1       48.68       18.53     12.35 o 
  -5  24   1      117.36      126.46     14.09 o 
  -4  24   1      316.26      304.62     21.33 o 
  -3  24   1      676.38      607.12     28.45 o 
  -2  24   1      230.52      214.76     11.77 o 
  -1  24   1      206.39      199.95     11.50 o 
   0  24   1      108.37      105.78      9.49 o 
   1  24   1      206.10      187.62     11.10 o 
   2  24   1      230.98      227.59     14.91 o 
   3  24   1      676.60      665.06     34.46 o 
   4  24   1      316.30      340.99     19.04 o 
   5  24   1      117.47      120.01      8.08 o 
   6  24   1       48.67       53.16      7.01 o 
   7  24   1      628.06      636.13     17.41 o 
   8  24   1      287.07      317.41     13.51 o 
   9  24   1       85.11       84.37      9.31 o 
  10  24   1       13.20       18.46      8.13 o 
 -10  25   1       57.20       75.48     12.91 o 
  -9  25   1       23.39       21.59      9.74 o 
  -8  25   1       30.28       26.38      9.70 o 
  -7  25   1      169.40      179.81     16.95 o 
  -6  25   1      478.57      474.95     22.44 o 
  -5  25   1       58.10       48.37     10.23 o 
  -4  25   1      435.16      387.64     19.69 o 
  -3  25   1      732.81      703.11     20.43 o 
  -2  25   1      326.93      305.17     13.74 o 
  -1  25   1      243.46      229.60     12.40 o 
   0  25   1      171.35      153.96     13.57 o 
   1  25   1      243.03      252.57     12.70 o 
   2  25   1      326.93      317.70     18.20 o 
   3  25   1      732.97      714.74     30.46 o 
   4  25   1      435.28      430.14     12.34 o 
   5  25   1       58.32       65.34      6.62 o 
   6  25   1      478.82      522.86     19.78 o 
   7  25   1      169.18      186.54     11.32 o 
   8  25   1       30.22       31.54      7.01 o 
   9  25   1       23.23       21.26      6.78 o 
  10  25   1       57.13       70.21     10.78 o 
  -9  26   1      123.85      123.11     15.26 o 
  -8  26   1      352.72      380.04     21.78 o 
  -7  26   1      133.86      131.27     16.23 o 
  -6  26   1      129.07      117.54     14.50 o 
  -5  26   1      543.00      507.62     43.31 o 
  -4  26   1      705.09      627.80     24.47 o 
  -3  26   1     1166.89     1138.66     25.20 o 
  -2  26   1      270.74      286.00     13.67 o 
  -1  26   1       90.68       88.57     11.33 o 
   0  26   1        1.19       -2.73      5.13 o 
   1  26   1       91.18       84.48      9.21 o 
   2  26   1      270.39      287.71     13.72 o 
   3  26   1     1166.82     1170.62     62.99 o 
   4  26   1      704.71      724.33     27.05 o 
   5  26   1      543.05      563.20     18.61 o 
   6  26   1      128.63      142.55     15.26 o 
   7  26   1      134.17      144.57     10.63 o 
   8  26   1      352.44      378.09     26.17 o 
   9  26   1      124.01      143.41     13.10 o 
  -9  27   1       41.98       55.10     12.64 o 
  -8  27   1      146.10      146.37     16.85 o 
  -7  27   1      265.52      239.78     17.76 o 
  -6  27   1      179.89      166.60     16.13 o 
  -5  27   1      351.07      335.36     19.59 o 
  -4  27   1      336.90      318.38     18.73 o 
  -3  27   1      147.80      149.81     11.83 o 
  -2  27   1      165.79      155.99     11.68 o 
  -1  27   1      134.28      112.49     10.42 o 
   0  27   1       38.70       47.59      7.84 o 
   1  27   1      134.13      142.17     15.11 o 
   2  27   1      166.19      159.79     11.24 o 
   3  27   1      147.37      166.26     10.10 o 
   4  27   1      337.44      378.47     14.70 o 
   5  27   1      349.97      366.39     15.24 o 
   6  27   1      180.24      190.37     11.00 o 
   7  27   1      265.51      295.38     15.62 o 
   8  27   1      145.90      149.46     15.18 o 
   9  27   1       42.17       47.62      9.86 o 
  -9  28   1        7.79       16.25      9.47 o 
  -8  28   1      147.69      135.28     18.46 o 
  -7  28   1      120.42      126.33     15.84 o 
  -6  28   1       31.13       22.76     12.21 o 
  -5  28   1       18.07       18.83      9.34 o 
  -4  28   1       42.33       29.13      9.37 o 
  -3  28   1      231.95      221.39     13.01 o 
  -2  28   1       46.05       57.99      8.60 o 
  -1  28   1       50.24       54.98      8.37 o 
   0  28   1       19.43       18.98      6.54 o 
   1  28   1       50.34       53.61     10.74 o 
   2  28   1       46.10       41.70      7.47 o 
   3  28   1      232.19      245.37     11.51 o 
   4  28   1       42.50       43.33      6.11 o 
   5  28   1       17.95       20.87      5.29 o 
   6  28   1       31.08       31.65      8.14 o 
   7  28   1      120.96      130.22     12.95 o 
   8  28   1      147.54      175.03     14.21 o 
   9  28   1        7.71        1.43      7.18 o 
  -8  29   1        6.49       -0.72      7.73 o 
  -7  29   1        7.54        7.36      8.31 o 
  -6  29   1      173.86      159.12     16.63 o 
  -5  29   1       57.69       55.50     11.32 o 
  -4  29   1       23.42       16.75      8.99 o 
  -3  29   1       25.61       16.64      6.48 o 
  -2  29   1      241.36      214.80     13.06 o 
  -1  29   1       66.84       49.74      8.22 o 
   0  29   1      115.89       96.89     10.34 o 
   1  29   1       66.83       60.05      9.28 o 
   2  29   1      241.03      215.36     12.86 o 
   3  29   1       25.78       25.80      6.23 o 
   4  29   1       23.35       22.14      6.24 o 
   5  29   1       57.85       61.52      7.98 o 
   6  29   1      174.13      176.42     13.15 o 
   7  29   1        7.52       -0.02      6.59 o 
   8  29   1        6.50        9.66      7.26 o 
  -8  30   1       78.64       80.53     15.73 o 
  -7  30   1        0.54       -6.26      8.01 o 
  -6  30   1       66.60       73.20     19.82 o 
  -5  30   1       67.22       59.86     11.80 o 
  -4  30   1       26.90       15.79      9.35 o 
  -3  30   1        3.42        0.41      5.74 o 
  -2  30   1       49.67       43.09      8.25 o 
  -1  30   1       82.62       85.17     10.23 o 
   0  30   1      578.64      503.84     26.29 o 
   1  30   1       82.15       82.03     12.66 o 
   2  30   1       49.66       32.32      7.40 o 
   3  30   1        3.40        0.90      5.93 o 
   4  30   1       26.82       22.55      6.19 o 
   5  30   1       67.02       73.24      9.85 o 
   6  30   1       66.44       72.55     18.62 o 
   7  30   1        0.56       -3.49      6.40 o 
   8  30   1       78.44       88.75     11.64 o 
  -7  31   1       49.77       44.22     12.03 o 
  -6  31   1        2.14       -6.06      7.54 o 
  -5  31   1        9.39        6.15      8.94 o 
  -4  31   1       24.00       14.41      8.56 o 
  -3  31   1       54.64       57.26      9.37 o 
  -2  31   1       10.06        5.40      6.46 o 
  -1  31   1       77.68       79.10      9.89 o 
   0  31   1       77.65       87.61     10.35 o 
   1  31   1       77.55       81.66     10.13 o 
   2  31   1       10.21        8.65      7.42 o 
   3  31   1       54.40       60.58      9.54 o 
   4  31   1       23.89       15.33      5.90 o 
   5  31   1        9.38       17.41      7.07 o 
   6  31   1        2.10        0.59      6.24 o 
   7  31   1       49.88       58.20     10.00 o 
  -7  32   1      123.54      141.29     34.33 o 
  -6  32   1       54.05       66.09     15.51 o 
  -5  32   1        4.61        5.51     22.41 o 
  -4  32   1       43.54       33.12     10.22 o 
  -3  32   1       32.93       27.87      7.92 o 
  -2  32   1        2.41        4.52      5.96 o 
  -1  32   1       28.37       30.75      7.77 o 
   0  32   1      664.42      640.91     32.08 o 
   1  32   1       28.30       31.45      7.89 o 
   2  32   1        2.40       -1.17      5.88 o 
   3  32   1       32.85       38.69      8.23 o 
   4  32   1       43.53       42.58      7.28 o 
   5  32   1        4.61        4.88      6.61 o 
   6  32   1       53.88       78.35     10.72 o 
   7  32   1      123.64      178.82     17.24 o 
  -6  33   1        1.37       -7.87      7.87 o 
  -5  33   1      161.46      162.28     17.57 o 
  -4  33   1       85.68       52.76     11.56 o 
  -3  33   1       72.83       46.79      8.79 o 
  -2  33   1      124.76      123.49     12.14 o 
  -1  33   1      127.88      132.38     12.20 o 
   0  33   1      179.28      166.05     19.33 o 
   1  33   1      127.61      117.55     12.13 o 
   2  33   1      125.19      107.96     11.25 o 
   3  33   1       72.71       70.34     10.14 o 
   4  33   1       85.49       99.21      9.62 o 
   5  33   1      161.49      187.91     14.79 o 
   6  33   1        1.39       -3.91      6.16 o 
  -5  34   1      113.47      113.04     16.00 o 
  -4  34   1       92.05       74.04     13.32 o 
  -3  34   1       41.48       40.97      8.68 o 
  -2  34   1       29.01       35.29      8.47 o 
  -1  34   1      292.82      295.88     15.65 o 
   0  34   1       57.58       43.41      8.55 o 
   1  34   1      293.14      283.24     16.06 o 
   2  34   1       29.05       21.49      9.09 o 
   3  34   1       41.48       33.45      6.94 o 
   4  34   1       92.21       99.93      9.84 o 
   5  34   1      113.55      130.81     25.86 o 
  -5  35   1        1.76       -9.85     10.92 o 
  -4  35   1        1.99        4.70      9.52 o 
  -3  35   1        3.07       -0.11      8.20 o 
  -2  35   1       46.02       43.35      9.37 o 
  -1  35   1       11.98       20.14      8.03 o 
   0  35   1       61.28       46.72      9.33 o 
   1  35   1       11.94       16.87      7.32 o 
   2  35   1       45.95       48.06      9.32 o 
   3  35   1        3.05        3.96      6.93 o 
   4  35   1        1.96        2.94      6.86 o 
   5  35   1        1.73       -2.73      8.24 o 
  -4  36   1        7.77       20.90     12.86 o 
  -3  36   1       18.48       14.17     13.65 o 
  -2  36   1       58.37       52.91     12.35 o 
  -1  36   1       62.96       58.26     12.52 o 
   0  36   1       77.09       96.03     15.21 o 
   1  36   1       62.93       54.98      9.66 o 
   2  36   1       58.17       68.18     19.46 o 
   3  36   1       18.61       11.54      7.67 o 
   4  36   1        7.80       12.20      7.11 o 
  -2  37   1       47.00       36.27     12.13 o 
  -1  37   1       34.07       32.58     11.34 o 
   0  37   1        1.24       -0.92      8.14 o 
   1  37   1       34.05       30.61     11.64 o 
   2  37   1       47.21       42.27     12.29 o 
   1   0   2       54.24       57.71      6.49 o 
   2   0   2      290.57      296.12      8.46 o 
   3   0   2       37.29       45.81      4.56 o 
   4   0   2      791.01      746.69     18.54 o 
   5   0   2      185.67      199.40     10.44 o 
   6   0   2       91.57       81.40      8.10 o 
   7   0   2      386.16      390.30     14.98 o 
   8   0   2      403.64      391.75     23.29 o 
   9   0   2       11.31        4.78      7.14 o 
  10   0   2        0.75       -5.14      5.14 o 
  11   0   2       16.29       19.52      7.97 o 
  12   0   2       20.79       24.36      8.57 o 
 -12   1   2       73.78       75.24     11.27 o 
 -11   1   2       65.33       79.68     11.08 o 
 -10   1   2        9.08        7.16      6.75 o 
  -9   1   2       17.80       15.40      7.01 o 
  -8   1   2       23.91       19.13      6.82 o 
  -7   1   2      132.35      134.94     10.37 o 
  -6   1   2       97.01      100.24      8.90 o 
  -5   1   2        2.52        4.77      4.50 o 
  -4   1   2     1490.87     1436.36     63.30 o 
  -3   1   2     1167.68     1174.28     40.88 o 
  -2   1   2     1614.45     1560.50     21.92 o 
  -1   1   2      163.88      173.74      9.27 o 
   0   1   2       23.77       26.45      5.12 o 
   1   1   2      164.31      164.31      9.08 o 
   2   1   2     1614.93     1596.85     72.93 o 
   3   1   2     1164.85     1102.47     25.05 o 
   4   1   2     1491.17     1411.55     67.99 o 
   5   1   2        2.53        2.25      4.51 o 
   6   1   2       97.22      106.49      9.47 o 
   7   1   2      132.47      133.92     10.99 o 
   8   1   2       23.72       14.64      6.54 o 
   9   1   2       17.74       21.21      7.23 o 
  10   1   2        9.03        8.70      6.90 o 
  11   1   2       65.45       59.23     10.31 o 
  12   1   2       73.62       95.31     12.33 o 
 -12   2   2       20.99       21.15      8.49 o 
 -11   2   2        6.80        9.19      7.04 o 
 -10   2   2       42.69       42.70      8.94 o 
  -9   2   2       55.08       61.78     10.77 o 
  -8   2   2      640.34      580.91     25.80 o 
  -7   2   2      922.52      874.70     43.71 o 
  -6   2   2       18.78       19.64      5.91 o 
  -5   2   2      241.91      221.78     12.29 o 
  -4   2   2      110.01      116.39      5.99 o 
  -3   2   2       33.47       39.48      4.19 o 
  -2   2   2      333.71      308.79      8.66 o 
  -1   2   2      227.07      221.17     10.21 o 
   0   2   2        3.54       -0.87      3.66 o 
   1   2   2      227.22      226.26      8.45 o 
   2   2   2      333.60      320.74     14.62 o 
   3   2   2       33.40       31.55      4.33 o 
   4   2   2      110.17      103.43      6.47 o 
   5   2   2      241.56      224.30     10.83 o 
   6   2   2       18.76       18.09      5.51 o 
   7   2   2      921.77      872.74     29.78 o 
   8   2   2      641.68      600.65     41.96 o 
   9   2   2       55.14       55.73     10.81 o 
  10   2   2       42.96       31.90      8.14 o 
  11   2   2        6.72       14.54      7.88 o 
  12   2   2       21.00       21.56      8.59 o 
 -12   3   2       45.48       44.03      9.50 o 
 -11   3   2        4.97       -2.46      6.75 o 
 -10   3   2      228.85      238.80     14.31 o 
  -9   3   2      419.71      417.85     19.61 o 
  -8   3   2      468.74      432.56     16.15 o 
  -7   3   2     1128.07     1107.29     50.01 o 
  -6   3   2      201.62      189.08     10.87 o 
  -5   3   2      617.53      616.66     29.71 o 
  -4   3   2       91.88       78.92      5.38 o 
  -3   3   2     2327.22     2426.03     63.43 o 
  -2   3   2     2077.22     2093.96     62.47 o 
  -1   3   2      152.38      144.06      7.35 o 
   0   3   2      177.77      181.91     10.01 o 
   1   3   2      152.02      153.14      7.44 o 
   2   3   2     2077.84     2093.84    127.98 o 
   3   3   2     2326.18     2248.75     91.05 o 
   4   3   2       91.79       86.36      6.23 o 
   5   3   2      617.18      626.58     33.85 o 
   6   3   2      201.73      198.27     11.29 o 
   7   3   2     1128.85     1046.09     31.49 o 
   8   3   2      468.20      410.15     16.55 o 
   9   3   2      419.51      390.80     16.80 o 
  10   3   2      229.07      229.48     14.43 o 
  11   3   2        5.01        1.13      6.48 o 
  12   3   2       45.47       52.64     10.53 o 
 -12   4   2        7.24        9.91      8.16 o 
 -11   4   2        3.80        0.63      6.46 o 
 -10   4   2       58.76       61.22      9.40 o 
  -9   4   2      172.18      183.76     12.92 o 
  -8   4   2      342.35      325.56     14.40 o 
  -7   4   2       20.15       15.64      5.89 o 
  -6   4   2        1.27        3.12      4.75 o 
  -5   4   2       13.63       20.96      5.43 o 
  -4   4   2     2129.97     2315.01     97.64 o 
  -3   4   2     2851.10     2801.63     69.49 o 
  -2   4   2     1598.04     1553.83     52.42 o 
  -1   4   2     2658.46     2628.38     70.99 o 
   0   4   2      109.65      104.28      6.51 o 
   1   4   2     2657.17     2760.45     68.83 o 
   2   4   2     1598.85     1558.97     81.59 o 
   3   4   2     2850.23     2666.72    102.83 o 
   4   4   2     2130.75     2170.82     99.28 o 
   5   4   2       13.62       17.93      4.09 o 
   6   4   2        1.26        1.01      4.94 o 
   7   4   2       20.16       19.70      6.52 o 
   8   4   2      342.51      324.15     18.00 o 
   9   4   2      172.15      148.61     16.84 o 
  10   4   2       58.67       57.45      9.81 o 
  11   4   2        3.82        3.18      7.23 o 
  12   4   2        7.30       -7.24      7.24 o 
 -12   5   2       44.08       37.16      9.71 o 
 -11   5   2        3.36        7.34      7.06 o 
 -10   5   2        5.95       13.46      7.09 o 
  -9   5   2       38.06       43.49      8.30 o 
  -8   5   2       47.11       48.74      8.20 o 
  -7   5   2      144.09      153.67     16.04 o 
  -6   5   2       84.60       96.77      9.09 o 
  -5   5   2       24.99       26.02      5.75 o 
  -4   5   2      177.65      173.97      9.62 o 
  -3   5   2      480.46      508.76     18.64 o 
  -2   5   2      457.42      467.87     13.29 o 
  -1   5   2     1153.31     1151.54     32.88 o 
   0   5   2       35.82       38.07      4.67 o 
   1   5   2     1152.39     1116.88     97.83 o 
   2   5   2      458.64      452.13     39.15 o 
   3   5   2      481.03      485.85     31.02 o 
   4   5   2      177.64      156.59     10.19 o 
   5   5   2       24.77       22.50      4.48 o 
   6   5   2       84.52       89.08      9.65 o 
   7   5   2      144.24      128.45     10.54 o 
   8   5   2       47.17       52.35      8.67 o 
   9   5   2       38.16       38.86      8.08 o 
  10   5   2        5.96       -2.57      6.29 o 
  11   5   2        3.28        0.50      6.72 o 
  12   5   2       43.89       51.82     10.52 o 
 -12   6   2       61.57       78.05     13.77 o 
 -11   6   2        6.80        4.03      6.76 o 
 -10   6   2       76.55       79.46     10.12 o 
  -9   6   2       87.79      108.70     10.74 o 
  -8   6   2      972.63      935.14     29.67 o 
  -7   6   2      118.89      139.98     10.44 o 
  -6   6   2      226.95      239.48     13.14 o 
  -5   6   2       80.93       77.97      7.48 o 
  -4   6   2      852.00      862.58     31.03 o 
  -3   6   2       90.95       87.79      5.83 o 
  -2   6   2      470.94      459.42     23.43 o 
  -1   6   2       28.98       32.64      3.44 o 
   0   6   2      197.32      189.75      7.87 o 
   1   6   2       28.89       30.38      9.12 o 
   2   6   2      471.47      450.96     22.41 o 
   3   6   2       90.70       85.86      6.41 o 
   4   6   2      852.44      816.55     85.43 o 
   5   6   2       80.98       87.54      8.06 o 
   6   6   2      227.04      212.02     11.65 o 
   7   6   2      119.11      103.67      9.91 o 
   8   6   2      972.45      936.40     31.91 o 
   9   6   2       87.52       87.74     10.49 o 
  10   6   2       76.52       81.06     12.20 o 
  11   6   2        6.81        0.21      6.71 o 
  12   6   2       61.61       61.38     10.98 o 
 -12   7   2       12.87       21.91      7.12 o 
 -11   7   2       18.16       17.68      8.02 o 
 -10   7   2       16.21        8.54      6.89 o 
  -9   7   2      215.16      216.36     13.34 o 
  -8   7   2       19.45       29.84      7.15 o 
  -7   7   2       33.32       37.28      7.02 o 
  -6   7   2        4.62        1.71      4.76 o 
  -5   7   2       50.03       51.38      7.61 o 
  -4   7   2      506.75      511.70     26.56 o 
  -3   7   2      853.12      862.53     39.59 o 
  -2   7   2      371.71      374.70      9.99 o 
  -1   7   2      443.67      421.96     13.21 o 
   0   7   2      187.34      174.05      7.48 o 
   1   7   2      443.40      404.29     28.16 o 
   2   7   2      371.08      349.57     26.86 o 
   3   7   2      852.34      854.68     50.17 o 
   4   7   2      507.35      487.71     21.79 o 
   5   7   2       50.02       43.04      5.55 o 
   6   7   2        4.57        0.34      4.65 o 
   7   7   2       33.25       30.26      6.95 o 
   8   7   2       19.41       18.88      6.71 o 
   9   7   2      215.14      193.26     13.79 o 
  10   7   2       16.05        5.00      6.35 o 
  11   7   2       18.08        8.45      7.57 o 
  12   7   2       12.83       12.55      8.17 o 
 -12   8   2        5.36       11.73      7.05 o 
 -11   8   2       12.72       10.76      6.33 o 
 -10   8   2       43.11       42.93      7.49 o 
  -9   8   2       12.31        8.24      6.11 o 
  -8   8   2      120.48      122.19     10.56 o 
  -7   8   2       71.28       91.92      9.75 o 
  -6   8   2       45.17       58.08      6.40 o 
  -5   8   2       63.65       67.30      6.34 o 
  -4   8   2       22.17       23.61      4.43 o 
  -3   8   2      356.48      351.04     21.16 o 
  -2   8   2     1806.36     1798.99     86.26 o 
  -1   8   2      100.44      105.62      4.91 o 
   0   8   2      157.98      160.53      9.16 o 
   1   8   2      100.75       92.94     14.58 o 
   2   8   2     1807.35     1725.73     69.17 o 
   3   8   2      357.08      319.20     11.47 o 
   4   8   2       22.22       20.61      4.53 o 
   5   8   2       63.65       59.89      7.71 o 
   6   8   2       45.13       40.57      6.71 o 
   7   8   2       71.09       63.03      8.55 o 
   8   8   2      120.36      110.04     14.46 o 
   9   8   2       12.20        9.92      6.80 o 
  10   8   2       42.89       49.24      9.57 o 
  11   8   2       12.74       12.54      8.25 o 
  12   8   2        5.38        3.51      7.65 o 
 -12   9   2       28.88       32.51      9.53 o 
 -11   9   2       23.43       22.54      6.90 o 
 -10   9   2      153.00      178.85     12.59 o 
  -9   9   2       74.81       90.01      8.65 o 
  -8   9   2        7.22       10.49      5.06 o 
  -7   9   2       12.58       10.48      5.18 o 
  -6   9   2       49.47       55.07      6.29 o 
  -5   9   2        2.71        2.31      4.03 o 
  -4   9   2      147.90      160.65      7.70 o 
  -3   9   2      119.59      130.61      6.06 o 
  -2   9   2     1239.84     1252.77     53.71 o 
  -1   9   2       65.71       63.51      5.85 o 
   0   9   2        4.19        1.26      2.61 o 
   1   9   2       65.75       46.70      7.05 o 
   2   9   2     1239.97     1193.77     69.53 o 
   3   9   2      119.60      137.74      9.18 o 
   4   9   2      147.93      151.38      8.09 o 
   5   9   2        2.71        1.68      3.91 o 
   6   9   2       49.53       38.01      6.79 o 
   7   9   2       12.43        7.23      5.52 o 
   8   9   2        7.27        5.24      5.79 o 
   9   9   2       74.73       68.56      9.92 o 
  10   9   2      153.39      172.03     14.45 o 
  11   9   2       23.36       27.67      8.70 o 
  12   9   2       28.85       23.23      8.82 o 
 -12  10   2        7.31        0.17      7.54 o 
 -11  10   2       65.65       82.04     11.53 o 
 -10  10   2       47.94       40.39      9.12 o 
  -9  10   2      121.30      132.71     10.05 o 
  -8  10   2       35.42       35.87      6.39 o 
  -7  10   2       23.12       26.72      5.70 o 
  -6  10   2       88.47       93.93      7.56 o 
  -5  10   2      245.37      252.20     17.48 o 
  -4  10   2      330.10      344.31     20.15 o 
  -3  10   2      300.29      293.96     16.16 o 
  -2  10   2      841.93      833.91     33.80 o 
  -1  10   2      103.53      113.26      4.74 o 
   0  10   2      355.69      347.49     23.37 o 
   1  10   2      103.16      109.25     10.05 o 
   2  10   2      840.98      767.49     56.81 o 
   3  10   2      300.62      281.26     15.98 o 
   4  10   2      330.06      315.45     25.26 o 
   5  10   2      245.59      245.20     14.49 o 
   6  10   2       88.38       86.32     14.05 o 
   7  10   2       23.06       21.12      6.46 o 
   8  10   2       35.37       32.29      7.50 o 
   9  10   2      121.06      114.76     11.95 o 
  10  10   2       47.96       34.94      9.33 o 
  11  10   2       65.73       67.50     10.53 o 
  12  10   2        7.36        9.68      8.43 o 
 -11  11   2       22.41       32.18      9.10 o 
 -10  11   2       10.12       13.77      7.74 o 
  -9  11   2      768.06      780.89     23.00 o 
  -8  11   2       77.81       76.26      9.70 o 
  -7  11   2        8.12        8.09      5.03 o 
  -6  11   2       27.31       24.40      5.23 o 
  -5  11   2      276.75      273.56      9.66 o 
  -4  11   2      215.79      205.07      8.04 o 
  -3  11   2      740.04      801.28     29.94 o 
  -2  11   2      150.68      151.22      5.51 o 
  -1  11   2       83.34       88.17      6.30 o 
   0  11   2      171.77      181.88      6.24 o 
   1  11   2       83.66       90.65      5.27 o 
   2  11   2      150.76      145.71     10.96 o 
   3  11   2      739.54      725.34     44.50 o 
   4  11   2      215.49      187.84      9.02 o 
   5  11   2      276.32      248.91     15.77 o 
   6  11   2       27.31       23.15      5.22 o 
   7  11   2        8.16       10.60      6.11 o 
   8  11   2       77.99       61.74      9.04 o 
   9  11   2      768.44      698.92     22.56 o 
  10  11   2       10.21        8.18      7.07 o 
  11  11   2       22.29       30.13      9.09 o 
 -11  12   2       13.66       10.05      7.88 o 
 -10  12   2       15.70       12.57      7.35 o 
  -9  12   2      189.29      204.02     14.06 o 
  -8  12   2      194.22      194.01     13.20 o 
  -7  12   2      160.21      166.51     12.41 o 
  -6  12   2       58.73       65.39      8.41 o 
  -5  12   2       18.00       21.68      6.03 o 
  -4  12   2      389.60      397.84     25.75 o 
  -3  12   2      224.22      243.55     20.20 o 
  -2  12   2      123.45      139.55      7.51 o 
  -1  12   2       33.97       34.47      4.15 o 
   0  12   2      220.62      202.51      7.61 o 
   1  12   2       33.88       32.84      4.10 o 
   2  12   2      123.51      128.48      8.26 o 
   3  12   2      224.02      230.60     11.05 o 
   4  12   2      389.84      349.48     20.17 o 
   5  12   2       18.05       15.27      4.86 o 
   6  12   2       58.71       57.05      6.89 o 
   7  12   2      160.40      139.63     11.46 o 
   8  12   2      193.95      183.23     13.25 o 
   9  12   2      189.58      182.83     14.04 o 
  10  12   2       15.56        9.91      7.28 o 
  11  12   2       13.69       12.50      8.08 o 
 -11  13   2       36.99       29.47     11.28 o 
 -10  13   2       58.81       65.18     10.28 o 
  -9  13   2       35.68       35.64      9.92 o 
  -8  13   2       99.13      113.88     11.33 o 
  -7  13   2       27.66       29.67      7.57 o 
  -6  13   2       17.17       20.63      6.76 o 
  -5  13   2       16.74       20.63      6.46 o 
  -4  13   2       18.80       23.23      5.68 o 
  -3  13   2      918.27      943.85     55.80 o 
  -2  13   2      228.75      248.21     12.41 o 
  -1  13   2      117.94      123.71      7.07 o 
   0  13   2       77.47       77.56      5.89 o 
   1  13   2      118.27      136.05      6.55 o 
   2  13   2      228.28      228.34     10.04 o 
   3  13   2      917.61      927.98     50.16 o 
   4  13   2       18.77       14.01      4.81 o 
   5  13   2       16.71       14.66      4.99 o 
   6  13   2       17.22       17.16      5.05 o 
   7  13   2       27.78       20.39      6.89 o 
   8  13   2       99.20       84.11     10.08 o 
   9  13   2       35.59       23.85      7.48 o 
  10  13   2       58.75       61.44     10.59 o 
  11  13   2       37.18       26.91      9.18 o 
 -11  14   2       12.99       14.67      9.81 o 
 -10  14   2       56.03       62.03     10.11 o 
  -9  14   2       11.34        6.59      7.46 o 
  -8  14   2       35.28       30.71      8.39 o 
  -7  14   2       22.82       31.19      7.86 o 
  -6  14   2        4.67        2.50      5.79 o 
  -5  14   2      107.70      120.38     20.28 o 
  -4  14   2      135.46      155.00     11.04 o 
  -3  14   2       48.06       53.16      5.01 o 
  -2  14   2     1422.74     1465.10    101.68 o 
  -1  14   2      153.39      151.58      9.43 o 
   0  14   2       93.15       95.73      6.24 o 
   1  14   2      153.84      153.15      9.16 o 
   2  14   2     1422.87     1477.74     89.35 o 
   3  14   2       48.17       51.37      5.52 o 
   4  14   2      135.90      125.51     19.73 o 
   5  14   2      107.37      102.40      8.24 o 
   6  14   2        4.68        6.07      4.51 o 
   7  14   2       22.61       22.27      6.87 o 
   8  14   2       35.26       25.86      8.53 o 
   9  14   2       11.26        5.13      6.19 o 
  10  14   2       56.13       57.48     10.22 o 
  11  14   2       12.94        8.55      7.67 o 
 -11  15   2       18.09       27.50     10.77 o 
 -10  15   2       22.80       10.85     10.92 o 
  -9  15   2       45.71       35.06      8.53 o 
  -8  15   2      115.24      116.21     16.90 o 
  -7  15   2      248.12      258.85     13.68 o 
  -6  15   2      103.65      105.26     18.01 o 
  -5  15   2       46.93       61.01      7.79 o 
  -4  15   2      217.02      221.98     11.92 o 
  -3  15   2      885.77      869.35     55.73 o 
  -2  15   2       43.03       45.05      5.47 o 
  -1  15   2      113.56      108.06     11.05 o 
   0  15   2       30.68       26.43      5.56 o 
   1  15   2      113.27      116.75     10.14 o 
   2  15   2       43.09       42.18      7.64 o 
   3  15   2      885.39      885.25     41.05 o 
   4  15   2      217.08      199.41     10.03 o 
   5  15   2       47.03       47.26      6.74 o 
   6  15   2      103.74       90.91      8.07 o 
   7  15   2      247.75      222.21     13.61 o 
   8  15   2      115.34       96.65     10.61 o 
   9  15   2       45.87       36.17      8.35 o 
  10  15   2       22.81       13.03      7.84 o 
  11  15   2       18.01       20.36      8.90 o 
 -11  16   2        2.82        7.00      9.22 o 
 -10  16   2       28.11       39.18     11.41 o 
  -9  16   2       11.38       22.26     10.01 o 
  -8  16   2       89.00      113.96     11.40 o 
  -7  16   2       31.29       27.24      7.20 o 
  -6  16   2       19.39       18.88      6.55 o 
  -5  16   2       80.34       86.25     12.10 o 
  -4  16   2      274.36      293.90     30.60 o 
  -3  16   2        2.55       -0.49      3.99 o 
  -2  16   2       87.28       90.51      6.93 o 
  -1  16   2       69.99       63.79      8.67 o 
   0  16   2       11.71       15.96      5.45 o 
   1  16   2       70.07       70.01     10.05 o 
   2  16   2       87.49       99.05      8.35 o 
   3  16   2        2.59       -0.61      3.64 o 
   4  16   2      274.45      257.67     12.22 o 
   5  16   2       80.44       78.74      7.75 o 
   6  16   2       19.27       18.78      5.55 o 
   7  16   2       31.39       24.82      7.21 o 
   8  16   2       89.00      108.93     12.14 o 
   9  16   2       11.32        5.07      6.82 o 
  10  16   2       28.03       29.51      8.60 o 
  11  16   2        2.77       -4.25      7.38 o 
 -10  17   2       14.80       13.84     16.16 o 
  -9  17   2       86.94       86.09     13.29 o 
  -8  17   2       46.44       45.02     14.65 o 
  -7  17   2        7.30        5.26      7.51 o 
  -6  17   2       78.69       77.35     13.72 o 
  -5  17   2       55.39       60.38     12.64 o 
  -4  17   2      293.70      307.06     11.44 o 
  -3  17   2      567.77      577.77     28.47 o 
  -2  17   2       70.77       63.11      7.70 o 
  -1  17   2       11.51       15.86      5.21 o 
   0  17   2        9.48       20.79      5.78 o 
   1  17   2       11.58       12.82      5.24 o 
   2  17   2       70.92       73.25      9.48 o 
   3  17   2      568.46      591.03     23.75 o 
   4  17   2      293.71      287.75     15.02 o 
   5  17   2       55.41       57.26      7.12 o 
   6  17   2       78.99       67.74      7.66 o 
   7  17   2        7.37        9.67      6.03 o 
   8  17   2       46.44       39.62      8.89 o 
   9  17   2       87.04       86.16     12.94 o 
  10  17   2       14.79       -0.39      7.03 o 
 -10  18   2        9.65       22.41     15.37 o 
  -9  18   2        8.45       -3.88     11.20 o 
  -8  18   2       83.27       91.22     20.40 o 
  -7  18   2      107.18       86.62     18.10 o 
  -6  18   2       28.08       30.67      9.08 o 
  -5  18   2      208.58      208.21     22.22 o 
  -4  18   2      323.13      299.55     13.97 o 
  -3  18   2      230.43      207.84     11.97 o 
  -2  18   2     1020.72      931.53     21.68 o 
  -1  18   2        3.28        3.66      4.81 o 
   0  18   2       45.28       48.06      7.05 o 
   1  18   2        3.29        3.64      4.73 o 
   2  18   2     1020.28      972.48     40.76 o 
   3  18   2      231.30      215.90      9.57 o 
   4  18   2      323.01      309.23     12.29 o 
   5  18   2      208.94      203.14     12.96 o 
   6  18   2       28.17       25.88      6.14 o 
   7  18   2      107.12      110.86      9.50 o 
   8  18   2       83.12       79.19     10.54 o 
   9  18   2        8.42        3.01      6.43 o 
  10  18   2        9.61       -2.69      7.00 o 
 -10  19   2        7.28        1.44     13.50 o 
  -9  19   2        9.62       -9.05     10.77 o 
  -8  19   2       57.04       57.03     17.38 o 
  -7  19   2      339.98      407.83     32.03 o 
  -6  19   2      122.25      139.16     14.72 o 
  -5  19   2      105.93       93.37     15.59 o 
  -4  19   2       96.15       87.78      9.43 o 
  -3  19   2       94.86       91.64      9.56 o 
  -2  19   2       13.72       15.29      5.97 o 
  -1  19   2       37.84       35.37      6.83 o 
   0  19   2       15.85       12.62      5.39 o 
   1  19   2       37.81       37.62      6.92 o 
   2  19   2       13.74       14.74      5.73 o 
   3  19   2       94.68      104.73      9.79 o 
   4  19   2       96.07       90.41      8.58 o 
   5  19   2      105.42       99.75      8.85 o 
   6  19   2      122.26      125.36     11.45 o 
   7  19   2      340.36      364.30     14.12 o 
   8  19   2       56.84       52.05      9.20 o 
   9  19   2        9.52       11.29      7.36 o 
  10  19   2        7.31        5.49      7.43 o 
 -10  20   2       57.65       56.60     19.11 o 
  -9  20   2      184.08      169.65     24.85 o 
  -8  20   2      141.44      131.01     21.84 o 
  -7  20   2     1144.96     1143.09     34.62 o 
  -6  20   2      112.45       92.39     27.44 o 
  -5  20   2      112.63      101.13     12.82 o 
  -4  20   2      400.65      382.46     17.53 o 
  -3  20   2      655.27      598.88     18.81 o 
  -2  20   2      102.12      103.45     10.12 o 
  -1  20   2       16.93       11.10      5.38 o 
   0  20   2       86.77       87.07      8.81 o 
   1  20   2       16.87       12.27      5.53 o 
   2  20   2      102.30      105.17     12.19 o 
   3  20   2      655.17      668.75     23.17 o 
   4  20   2      401.25      395.34     19.60 o 
   5  20   2      112.71      101.34     10.32 o 
   6  20   2      112.29      120.51      9.54 o 
   7  20   2     1144.63     1183.84     23.80 o 
   8  20   2      141.48      147.55     13.13 o 
   9  20   2      184.21      191.15     15.52 o 
  10  20   2       57.67       66.16     10.85 o 
  -9  21   2      139.55      124.26     22.41 o 
  -8  21   2      268.00      264.32     27.87 o 
  -7  21   2        3.40        1.45      7.75 o 
  -6  21   2      179.45      164.15     18.96 o 
  -5  21   2       29.81       44.42     10.10 o 
  -4  21   2      910.90      786.66     22.06 o 
  -3  21   2     1193.56     1086.79     42.88 o 
  -2  21   2      277.97      263.22     13.37 o 
  -1  21   2      254.42      227.54     12.31 o 
   0  21   2       48.36       53.43      8.10 o 
   1  21   2      254.13      253.74     12.52 o 
   2  21   2      277.99      272.50     20.82 o 
   3  21   2     1192.21     1166.21     45.53 o 
   4  21   2      910.30      873.48     27.95 o 
   5  21   2       29.89       17.79      5.78 o 
   6  21   2      179.82      185.48     10.75 o 
   7  21   2        3.40        2.89      5.41 o 
   8  21   2      267.75      261.94     15.77 o 
   9  21   2      139.85      145.37     13.90 o 
  -9  22   2       14.87        8.76     12.93 o 
  -8  22   2       28.98       29.45     15.37 o 
  -7  22   2       52.67       51.78     11.48 o 
  -6  22   2       29.62       20.77      9.03 o 
  -5  22   2       71.53       71.84     11.79 o 
  -4  22   2      362.74      341.55     15.78 o 
  -3  22   2      212.73      212.79     13.00 o 
  -2  22   2      434.53      391.13     18.77 o 
  -1  22   2      474.34      480.36     30.74 o 
   0  22   2      197.56      194.88     14.05 o 
   1  22   2      474.42      461.61     29.67 o 
   2  22   2      433.99      413.27     32.20 o 
   3  22   2      213.00      225.27     11.01 o 
   4  22   2      363.25      342.98     15.25 o 
   5  22   2       71.39       72.35      8.21 o 
   6  22   2       29.47       30.97      7.03 o 
   7  22   2       52.49       60.22      8.36 o 
   8  22   2       29.21       33.19      8.48 o 
   9  22   2       14.93        6.36      7.29 o 
  -9  23   2      142.32      154.28     26.14 o 
  -8  23   2       81.62       88.66     14.01 o 
  -7  23   2      239.78      231.90     18.18 o 
  -6  23   2       33.11       34.78      9.64 o 
  -5  23   2        7.18        4.58      7.94 o 
  -4  23   2        5.69       -1.58      4.97 o 
  -3  23   2       89.13       71.90      8.98 o 
  -2  23   2       12.33       14.51      6.73 o 
  -1  23   2      151.27      154.30     11.88 o 
   0  23   2       59.56       61.44      8.68 o 
   1  23   2      151.56      141.27     13.69 o 
   2  23   2       12.21       12.44      6.07 o 
   3  23   2       88.84       87.34      8.05 o 
   4  23   2        5.75       -0.18      5.64 o 
   5  23   2        7.16       10.13      5.73 o 
   6  23   2       33.23       38.00      7.29 o 
   7  23   2      239.55      263.29     13.01 o 
   8  23   2       81.65       90.98     11.50 o 
   9  23   2      142.62      143.99     14.23 o 
  -9  24   2        2.54      -11.92     11.92 o 
  -8  24   2      113.54      127.64     16.61 o 
  -7  24   2       99.84      110.73     15.40 o 
  -6  24   2       16.09       -2.48     18.46 o 
  -5  24   2       35.74       27.01      8.98 o 
  -4  24   2       20.04       12.36      6.11 o 
  -3  24   2       53.21       57.57      8.75 o 
  -2  24   2      309.76      279.47     14.23 o 
  -1  24   2      209.55      191.66     12.32 o 
   0  24   2       29.52       22.11      6.51 o 
   1  24   2      209.01      184.41     11.64 o 
   2  24   2      310.49      292.96     13.82 o 
   3  24   2       53.00       59.34      7.21 o 
   4  24   2       20.04       22.28      7.19 o 
   5  24   2       35.70       45.72      7.52 o 
   6  24   2       16.27       12.32      6.07 o 
   7  24   2      100.29       99.77     10.11 o 
   8  24   2      113.18      118.51     12.79 o 
   9  24   2        2.52        1.19      7.11 o 
  -8  25   2      301.51      312.59     21.35 o 
  -7  25   2       11.46       13.80      9.26 o 
  -6  25   2       22.54       20.84      9.80 o 
  -5  25   2       16.41       15.53      8.51 o 
  -4  25   2       90.40       99.35     14.68 o 
  -3  25   2      124.41       98.13     14.26 o 
  -2  25   2      198.47      200.49     12.87 o 
  -1  25   2      138.98      153.54     19.61 o 
   0  25   2      147.21      161.37     11.95 o 
   1  25   2      139.12      164.30     11.95 o 
   2  25   2      198.66      211.48     16.43 o 
   3  25   2      124.72      129.30     11.58 o 
   4  25   2       90.28       91.50     10.17 o 
   5  25   2       16.42       16.08      6.53 o 
   6  25   2       22.50       12.70      6.40 o 
   7  25   2       11.44       12.91      6.34 o 
   8  25   2      301.21      348.42     23.92 o 
  -8  26   2      309.55      312.52     22.04 o 
  -7  26   2      176.33      192.79     18.30 o 
  -6  26   2       22.86       15.89     10.77 o 
  -5  26   2      131.91      112.80     14.16 o 
  -4  26   2      104.22      112.11     11.66 o 
  -3  26   2        8.90        7.44      6.10 o 
  -2  26   2       34.47       22.57      8.09 o 
  -1  26   2      131.85      141.84     18.74 o 
   0  26   2       21.95       22.56      7.18 o 
   1  26   2      131.97      151.23     11.85 o 
   2  26   2       34.38       28.64      7.04 o 
   3  26   2        8.87       13.06      6.61 o 
   4  26   2      104.37      100.52      9.34 o 
   5  26   2      132.02      154.38     11.26 o 
   6  26   2       22.87       27.15      7.16 o 
   7  26   2      176.38      176.35     12.17 o 
   8  26   2      309.93      336.91     17.99 o 
  -7  27   2       78.95       53.99     12.64 o 
  -6  27   2       13.65       15.77      9.11 o 
  -5  27   2       40.90       43.82     11.11 o 
  -4  27   2      207.69      206.27     13.86 o 
  -3  27   2      314.48      304.24     15.83 o 
  -2  27   2      102.61      105.17     12.39 o 
  -1  27   2      647.35      609.15     21.89 o 
   0  27   2      394.38      375.83     19.48 o 
   1  27   2      648.01      662.40     20.80 o 
   2  27   2      102.57      136.12     11.85 o 
   3  27   2      314.46      299.43     15.50 o 
   4  27   2      207.84      228.51     12.45 o 
   5  27   2       41.14       42.50      8.79 o 
   6  27   2       13.54       11.00      6.20 o 
   7  27   2       78.61       90.78     10.07 o 
  -7  28   2      162.08      177.17     33.76 o 
  -6  28   2       32.57       23.72     10.18 o 
  -5  28   2       15.41       10.17      9.06 o 
  -4  28   2       23.71       19.40      7.16 o 
  -3  28   2      169.45      187.03     14.33 o 
  -2  28   2      717.63      681.73     22.07 o 
  -1  28   2        5.57        4.48      6.19 o 
   0  28   2      182.54      188.14     13.13 o 
   1  28   2        5.57        4.85      6.23 o 
   2  28   2      717.22      705.12     25.69 o 
   3  28   2      169.44      199.55     14.04 o 
   4  28   2       23.67       27.77      7.12 o 
   5  28   2       15.44       22.86      7.37 o 
   6  28   2       32.58       34.01      7.51 o 
   7  28   2      161.75      173.01     12.69 o 
  -6  29   2        1.93       -0.85      8.75 o 
  -5  29   2       27.71       22.62      9.86 o 
  -4  29   2       19.46       14.57      9.12 o 
  -3  29   2      109.59       97.34     13.26 o 
  -2  29   2      167.05      170.35     13.05 o 
  -1  29   2       21.38       23.09      7.44 o 
   0  29   2       43.24       30.35      7.79 o 
   1  29   2       21.39       23.70      9.04 o 
   2  29   2      167.00      177.82     12.83 o 
   3  29   2      109.32      141.84     13.17 o 
   4  29   2       19.42       15.31      6.51 o 
   5  29   2       27.69       31.65      7.45 o 
   6  29   2        1.93       -4.30      5.70 o 
  -6  30   2       21.47       11.82     12.79 o 
  -5  30   2        6.06        7.30      8.52 o 
  -4  30   2       33.46       43.21     11.67 o 
  -3  30   2       12.13        5.04      6.60 o 
  -2  30   2      214.14      202.68     13.92 o 
  -1  30   2       78.51       80.65     10.33 o 
   0  30   2       17.45       19.24      7.35 o 
   1  30   2       78.61       87.05     10.53 o 
   2  30   2      214.22      232.30     14.07 o 
   3  30   2       12.22        8.24      7.45 o 
   4  30   2       33.36       32.59      7.36 o 
   5  30   2        6.05       -0.15      5.98 o 
   6  30   2       21.48       17.96      6.89 o 
  -5  31   2       18.31        2.91      9.47 o 
  -4  31   2       18.39       24.55     11.14 o 
  -3  31   2      108.93      102.61     11.96 o 
  -2  31   2      147.14      141.46     13.47 o 
  -1  31   2       70.33       59.03      9.51 o 
   0  31   2        4.88        3.09      6.19 o 
   1  31   2       70.44       64.63      9.91 o 
   2  31   2      146.69      152.00     12.74 o 
   3  31   2      109.18      122.11     12.66 o 
   4  31   2       18.31       25.18      7.19 o 
   5  31   2       18.24       16.55      6.81 o 
  -4  32   2       75.45       77.43     13.68 o 
  -3  32   2       31.07       26.28      8.24 o 
  -2  32   2       13.04        8.33      7.21 o 
  -1  32   2       12.54       11.83      6.82 o 
   0  32   2       28.91       30.21      8.23 o 
   1  32   2       12.54       17.80      7.19 o 
   2  32   2       13.10        7.99      6.81 o 
   3  32   2       30.93       37.35      9.49 o 
   4  32   2       74.99       83.38      9.83 o 
  -3  33   2       10.31        6.80      7.47 o 
  -2  33   2        5.50        7.15      7.49 o 
  -1  33   2        6.52       15.48      7.30 o 
   0  33   2        4.97        0.44      6.95 o 
   1  33   2        6.51        5.48      8.76 o 
   2  33   2        5.45        5.92      8.50 o 
   3  33   2       10.32       11.93      7.95 o 
  -2  34   2        2.28        1.10      6.88 o 
  -1  34   2       45.01       42.61      9.25 o 
   0  34   2       19.73       15.71      7.68 o 
   1  34   2       45.07       41.10      8.98 o 
   2  34   2        2.28        6.01      8.69 o 
   0   0   3       10.82       12.21      8.19 o 
   1   0   3       76.17       87.91      7.90 o 
   2   0   3       30.07       37.30      5.46 o 
   3   0   3       10.51        9.56      5.10 o 
   4   0   3        0.57        2.31      4.81 o 
   5   0   3      165.10      158.59     11.04 o 
   6   0   3      113.21      125.58     13.11 o 
   7   0   3       18.89       21.34      7.05 o 
   8   0   3       41.75       45.58      9.03 o 
   9   0   3        0.24       -1.49      6.43 o 
  10   0   3       38.43       42.56      9.43 o 
 -10   1   3       32.28       37.30      9.51 o 
  -9   1   3       33.89       33.74      9.29 o 
  -8   1   3       24.89       28.50      8.02 o 
  -7   1   3       84.58      101.20     10.75 o 
  -6   1   3       16.38       14.66      6.13 o 
  -5   1   3      150.11      173.15     14.98 o 
  -4   1   3      130.97      136.86     18.60 o 
  -3   1   3       22.00       25.40      6.09 o 
  -2   1   3       10.44       12.28      3.92 o 
  -1   1   3      102.10      111.57      8.88 o 
   0   1   3      210.23      218.39     12.80 o 
   1   1   3      102.02      120.73      8.91 o 
   2   1   3       10.35        9.91      4.29 o 
   3   1   3       22.17       23.52      6.76 o 
   4   1   3      130.75      134.13     10.30 o 
   5   1   3      149.98      156.72     17.00 o 
   6   1   3       16.48       16.18      6.51 o 
   7   1   3       84.78       85.82     10.09 o 
   8   1   3       24.82       19.47      7.66 o 
   9   1   3       33.93       31.94      8.51 o 
  10   1   3       32.38       31.02      8.93 o 
 -10   2   3       14.06       23.61      8.64 o 
  -9   2   3       23.14       22.93      8.06 o 
  -8   2   3       13.44       13.64      7.41 o 
  -7   2   3      146.81      169.26     12.64 o 
  -6   2   3       48.60       52.95     11.19 o 
  -5   2   3      322.86      313.25     19.96 o 
  -4   2   3      131.09      123.63      9.70 o 
  -3   2   3      171.00      168.00     10.24 o 
  -2   2   3       86.89      106.19      6.68 o 
  -1   2   3       80.65       80.57      7.88 o 
   0   2   3      132.31      144.86      9.20 o 
   1   2   3       80.91       97.08      8.38 o 
   2   2   3       86.93      103.78     10.58 o 
   3   2   3      171.10      168.55     10.85 o 
   4   2   3      131.50      124.38     10.34 o 
   5   2   3      323.34      310.40     14.19 o 
   6   2   3       48.53       47.59      8.30 o 
   7   2   3      146.94      154.26     14.35 o 
   8   2   3       13.44       17.35      7.40 o 
   9   2   3       23.26       24.97      8.44 o 
  10   2   3       14.02       10.75      7.94 o 
 -10   3   3       53.48       68.96     14.19 o 
  -9   3   3       17.62       28.87     11.53 o 
  -8   3   3        4.45        2.74      6.64 o 
  -7   3   3        7.35        7.03      6.21 o 
  -6   3   3      162.34      177.39     12.10 o 
  -5   3   3      125.62      120.55      9.76 o 
  -4   3   3      633.16      604.57     27.30 o 
  -3   3   3      345.17      336.35     19.15 o 
  -2   3   3       65.34       77.57      6.87 o 
  -1   3   3       19.48       21.45      4.81 o 
   0   3   3       20.99       20.15      5.42 o 
   1   3   3       19.45       24.01      5.47 o 
   2   3   3       65.17       76.84      8.01 o 
   3   3   3      345.08      315.07     13.50 o 
   4   3   3      633.02      565.55     21.27 o 
   5   3   3      125.34      119.33     10.70 o 
   6   3   3      162.09      167.41     12.01 o 
   7   3   3        7.35        5.76      6.25 o 
   8   3   3        4.44       -0.66      5.91 o 
   9   3   3       17.53       20.77      7.99 o 
  10   3   3       53.41       65.59     10.95 o 
 -10   4   3       36.53       28.34     11.36 o 
  -9   4   3       51.47       36.27     11.78 o 
  -8   4   3        5.33        7.60     12.35 o 
  -7   4   3      311.86      326.39     23.99 o 
  -6   4   3      208.46      225.18     12.65 o 
  -5   4   3      277.41      295.79     18.21 o 
  -4   4   3       31.73       36.56      6.74 o 
  -3   4   3      266.84      283.13     15.50 o 
  -2   4   3      177.67      186.98      8.64 o 
  -1   4   3        3.03        3.10      3.49 o 
   0   4   3       99.95      124.95      8.94 o 
   1   4   3        3.03        3.14      5.58 o 
   2   4   3      177.71      180.97     16.69 o 
   3   4   3      266.48      266.17     12.81 o 
   4   4   3       31.69       42.54      7.38 o 
   5   4   3      277.43      285.55     13.91 o 
   6   4   3      208.38      225.54     13.29 o 
   7   4   3      311.99      308.66     15.44 o 
   8   4   3        5.30        3.47      6.68 o 
   9   4   3       51.58       52.45     10.04 o 
  10   4   3       36.56       28.85      8.90 o 
 -10   5   3       28.49       29.45     11.38 o 
  -9   5   3       13.93       12.19      9.90 o 
  -8   5   3      347.03      346.48     21.06 o 
  -7   5   3      432.50      464.13     22.09 o 
  -6   5   3      185.98      193.99     15.59 o 
  -5   5   3      706.86      680.62     53.94 o 
  -4   5   3      207.41      211.80     36.27 o 
  -3   5   3      243.43      242.71     10.02 o 
  -2   5   3      281.64      277.24     13.10 o 
  -1   5   3      206.39      208.94      8.20 o 
   0   5   3       49.24       49.12      6.69 o 
   1   5   3      206.48      204.93     13.55 o 
   2   5   3      281.39      266.83     16.54 o 
   3   5   3      243.87      228.89     10.23 o 
   4   5   3      207.35      178.87     11.87 o 
   5   5   3      706.95      708.96     20.56 o 
   6   5   3      186.20      200.75     13.46 o 
   7   5   3      432.07      454.13     18.41 o 
   8   5   3      347.17      367.50     17.36 o 
   9   5   3       13.91       11.70      7.27 o 
  10   5   3       28.55       25.67      9.20 o 
 -10   6   3        9.45        2.56      9.48 o 
  -9   6   3        8.62        3.66      9.14 o 
  -8   6   3      137.13      180.62     17.47 o 
  -7   6   3       93.63      108.78     14.41 o 
  -6   6   3       43.21       39.74     10.21 o 
  -5   6   3      231.72      220.90     15.37 o 
  -4   6   3      302.24      275.92     13.09 o 
  -3   6   3      200.62      212.73     11.47 o 
  -2   6   3       55.56       53.96      6.49 o 
  -1   6   3      375.91      391.60     16.71 o 
   0   6   3      229.96      228.65      9.32 o 
   1   6   3      376.01      407.33     17.82 o 
   2   6   3       55.59       35.81      6.75 o 
   3   6   3      200.52      206.67     14.27 o 
   4   6   3      301.64      265.92     13.28 o 
   5   6   3      232.02      204.06     12.55 o 
   6   6   3       43.25       42.03      7.93 o 
   7   6   3       93.50       91.34     10.42 o 
   8   6   3      137.23      160.32     13.49 o 
   9   6   3        8.70        0.76      6.80 o 
  10   6   3        9.40       16.90      8.42 o 
 -10   7   3       31.23       26.26      8.96 o 
  -9   7   3        7.33       14.87      8.10 o 
  -8   7   3      132.70      139.24     12.94 o 
  -7   7   3       14.72       29.19      8.20 o 
  -6   7   3      153.70      174.41     13.01 o 
  -5   7   3       71.59       75.60      9.14 o 
  -4   7   3      309.01      296.61     18.36 o 
  -3   7   3      297.36      298.99     17.56 o 
  -2   7   3      168.11      174.84      9.98 o 
  -1   7   3       14.84       19.75      6.05 o 
   0   7   3      211.14      212.79     11.12 o 
   1   7   3       14.93       16.93      7.11 o 
   2   7   3      167.88      157.74     12.79 o 
   3   7   3      297.60      267.57     11.11 o 
   4   7   3      309.36      259.07     13.44 o 
   5   7   3       71.86       62.22      8.75 o 
   6   7   3      153.96      143.05     12.17 o 
   7   7   3       14.70       17.05      7.29 o 
   8   7   3      132.63      124.82     13.13 o 
   9   7   3        7.39        8.10      7.28 o 
  10   7   3       31.14       15.10      9.27 o 
  -9   8   3       11.05        6.94     10.24 o 
  -8   8   3       23.26       18.89      7.82 o 
  -7   8   3       24.56       31.12      8.32 o 
  -6   8   3       28.97       29.88      8.29 o 
  -5   8   3       84.99       96.54     10.14 o 
  -4   8   3       17.86       12.89      5.99 o 
  -3   8   3       19.03       22.38      6.43 o 
  -2   8   3       73.25       78.73      8.52 o 
  -1   8   3       35.47       38.07      7.09 o 
   0   8   3       65.90       88.13      8.49 o 
   1   8   3       35.46       32.18      8.02 o 
   2   8   3       72.94       67.01      9.89 o 
   3   8   3       19.05       28.51      6.96 o 
   4   8   3       17.97       16.52      6.46 o 
   5   8   3       84.54       83.62      9.51 o 
   6   8   3       28.89       25.58      7.04 o 
   7   8   3       24.73       34.11      8.18 o 
   8   8   3       23.23       15.09      7.95 o 
   9   8   3       11.04        0.51      6.61 o 
  -9   9   3        7.61        3.20      7.23 o 
  -8   9   3       43.78       35.80      8.93 o 
  -7   9   3      311.91      325.97     16.05 o 
  -6   9   3      129.26      173.86     13.02 o 
  -5   9   3       75.42       63.55     10.71 o 
  -4   9   3       21.94       22.08      8.39 o 
  -3   9   3       70.32       68.63      8.56 o 
  -2   9   3      114.57      115.53      9.80 o 
  -1   9   3       72.85       73.89     10.55 o 
   0   9   3       11.33       14.35      5.40 o 
   1   9   3       73.13       66.10      9.93 o 
   2   9   3      114.86      123.80     12.48 o 
   3   9   3       70.03       77.87      9.51 o 
   4   9   3       21.96       22.26      6.83 o 
   5   9   3       75.41       55.82      8.38 o 
   6   9   3      129.14      142.47     12.54 o 
   7   9   3      311.77      297.82     16.11 o 
   8   9   3       43.89       22.68      7.89 o 
   9   9   3        7.58        3.95      7.47 o 
  -9  10   3       80.88       67.61     15.37 o 
  -8  10   3        6.69        8.82      9.14 o 
  -7  10   3       37.72       58.32     12.14 o 
  -6  10   3       59.74       91.56     15.16 o 
  -5  10   3       12.13        1.59      7.21 o 
  -4  10   3       48.92       59.60     10.24 o 
  -3  10   3        7.36        3.82      5.60 o 
  -2  10   3       83.20       81.29      8.79 o 
  -1  10   3       29.44       27.55      6.64 o 
   0  10   3       18.46       19.52      5.73 o 
   1  10   3       29.41       36.30     12.86 o 
   2  10   3       83.16       79.62     10.66 o 
   3  10   3        7.36       10.90      5.90 o 
   4  10   3       48.78       54.35      9.98 o 
   5  10   3       12.02        6.79      5.92 o 
   6  10   3       59.87       65.79      9.55 o 
   7  10   3       37.63       35.41      8.38 o 
   8  10   3        6.69        0.98      6.38 o 
   9  10   3       80.82       73.67     10.84 o 
  -9  11   3       14.34       17.44     13.36 o 
  -8  11   3        0.51        6.27      8.28 o 
  -7  11   3       10.03       17.54      9.38 o 
  -6  11   3        8.82        5.94      8.02 o 
  -5  11   3       93.64      115.39     24.21 o 
  -4  11   3      201.08      192.75     14.95 o 
  -3  11   3        5.77        4.38      5.43 o 
  -2  11   3      115.63      123.93     10.10 o 
  -1  11   3        2.56        0.14      6.33 o 
   0  11   3       91.07      107.34     12.18 o 
   1  11   3        2.57       -5.66      5.66 o 
   2  11   3      115.42      127.41     12.75 o 
   3  11   3        5.73        4.17      5.05 o 
   4  11   3      201.30      199.39     21.55 o 
   5  11   3       93.64       79.05      9.94 o 
   6  11   3        8.93        8.11      6.78 o 
   7  11   3       10.07       13.71      6.87 o 
   8  11   3        0.49        0.75      6.12 o 
   9  11   3       14.44       25.88      8.82 o 
  -9  12   3        2.75        6.22      9.67 o 
  -8  12   3       12.21       11.67      8.92 o 
  -7  12   3       55.36       75.14     12.81 o 
  -6  12   3       56.80       62.72     11.35 o 
  -5  12   3       68.41       70.16     11.65 o 
  -4  12   3       55.70       61.94     10.51 o 
  -3  12   3      138.67      139.51     11.00 o 
  -2  12   3       41.44       37.75      9.45 o 
  -1  12   3      163.12      148.21     14.12 o 
   0  12   3      430.23      401.08     19.25 o 
   1  12   3      163.12      166.53     14.60 o 
   2  12   3       41.48       36.27      8.58 o 
   3  12   3      138.80      147.74     12.11 o 
   4  12   3       55.63       59.04      9.28 o 
   5  12   3       68.16       56.70      8.85 o 
   6  12   3       56.92       53.66      8.71 o 
   7  12   3       55.46       63.12      9.92 o 
   8  12   3       12.10        3.97      7.01 o 
   9  12   3        2.73       -1.34      7.05 o 
  -9  13   3       12.39       15.04      9.59 o 
  -8  13   3       16.57        6.48     10.70 o 
  -7  13   3       28.31       29.29      9.85 o 
  -6  13   3       23.82       13.82     12.93 o 
  -5  13   3       10.87        8.76      7.86 o 
  -4  13   3       27.95       39.36     14.08 o 
  -3  13   3        8.62       -0.70      5.83 o 
  -2  13   3      118.48      126.32     13.91 o 
  -1  13   3       54.62       49.41      9.64 o 
   0  13   3       76.51       81.97     11.56 o 
   1  13   3       54.63       67.35     10.63 o 
   2  13   3      118.26      134.78     13.69 o 
   3  13   3        8.56        9.93      6.09 o 
   4  13   3       27.98       29.61      7.58 o 
   5  13   3       10.83        5.27      6.07 o 
   6  13   3       23.84       17.99      7.02 o 
   7  13   3       28.14       26.48      8.45 o 
   8  13   3       16.60        4.79      7.08 o 
   9  13   3       12.42       11.39      7.93 o 
  -9  14   3        8.32        3.76      9.26 o 
  -8  14   3       48.38       51.96     11.84 o 
  -7  14   3       32.10       21.51     12.71 o 
  -6  14   3       18.75       10.99      8.49 o 
  -5  14   3        7.49       -2.44     10.34 o 
  -4  14   3       18.68        8.91     12.07 o 
  -3  14   3       58.30       66.10     12.21 o 
  -2  14   3       24.09       22.13      8.23 o 
  -1  14   3       31.32       27.87      9.24 o 
   0  14   3        0.04       -2.73      6.65 o 
   1  14   3       31.31       26.44      8.39 o 
   2  14   3       24.14       19.28      7.96 o 
   3  14   3       58.48       71.91     12.68 o 
   4  14   3       18.73       17.20      5.57 o 
   5  14   3        7.50        7.53      6.34 o 
   6  14   3       18.63       13.87      6.71 o 
   7  14   3       32.09       30.61      8.35 o 
   8  14   3       48.27       38.18      9.13 o 
   9  14   3        8.41       10.11      8.35 o 
  -8  15   3      166.14      193.71     18.90 o 
  -7  15   3        9.97       -3.73     12.35 o 
  -6  15   3       39.91       50.85     16.81 o 
  -5  15   3        5.02       -2.87      9.34 o 
  -4  15   3      128.30      151.12     22.98 o 
  -3  15   3        3.44        0.50      6.75 o 
  -2  15   3       16.81       21.88     11.49 o 
  -1  15   3       58.00       74.79     11.83 o 
   0  15   3      378.90      345.80     18.89 o 
   1  15   3       58.12       42.99      9.75 o 
   2  15   3       16.92       15.44      7.75 o 
   3  15   3        3.44        1.72      5.50 o 
   4  15   3      128.56      134.14     16.11 o 
   5  15   3        5.08        2.90      5.90 o 
   6  15   3       39.79       47.29      9.02 o 
   7  15   3       10.01        8.27      6.77 o 
   8  15   3      166.23      169.91     14.97 o 
  -8  16   3       18.69       15.95     13.65 o 
  -7  16   3        9.78       13.07     13.65 o 
  -6  16   3        4.10       -3.88     12.50 o 
  -5  16   3       88.25       74.56     18.24 o 
  -4  16   3        1.88       -3.45     10.92 o 
  -3  16   3       62.90       49.54     10.95 o 
  -2  16   3       41.05       47.76     10.21 o 
  -1  16   3       19.97       16.33      8.07 o 
   0  16   3       27.44       30.63      8.90 o 
   1  16   3       19.80       16.75      7.97 o 
   2  16   3       41.03       54.80     10.45 o 
   3  16   3       62.75       61.10      9.80 o 
   4  16   3        1.84        1.10      5.00 o 
   5  16   3       88.46       85.14     10.43 o 
   6  16   3        4.10        1.35      5.99 o 
   7  16   3        9.80       11.11      7.30 o 
   8  16   3       18.84       17.26      7.67 o 
  -8  17   3      110.33       93.23     21.12 o 
  -7  17   3       37.41       17.09     14.37 o 
  -6  17   3       42.48       32.47     14.80 o 
  -5  17   3      145.36      196.09     27.44 o 
  -4  17   3       82.68       93.52     18.82 o 
  -3  17   3       11.24        5.43      7.83 o 
  -2  17   3      122.42      103.48     13.34 o 
  -1  17   3      120.84      128.55     14.05 o 
   0  17   3       10.47        6.30      6.83 o 
   1  17   3      120.91      135.90     14.47 o 
   2  17   3      122.32      124.86     31.24 o 
   3  17   3       11.17        9.68      6.30 o 
   4  17   3       82.58       82.28      8.69 o 
   5  17   3      145.45      139.47     12.68 o 
   6  17   3       42.49       35.40      8.39 o 
   7  17   3       37.20       40.80      9.60 o 
   8  17   3      110.41      115.75     13.50 o 
  -8  18   3       79.37       65.07     19.25 o 
  -7  18   3        7.84       18.96     16.09 o 
  -6  18   3       40.32       24.28     14.51 o 
  -5  18   3       41.42       33.61     14.94 o 
  -4  18   3       56.87       32.47     14.51 o 
  -3  18   3      131.51      126.79     14.63 o 
  -2  18   3      289.14      321.61     19.85 o 
  -1  18   3      106.12      133.07     14.98 o 
   0  18   3        0.84       -6.39      6.39 o 
   1  18   3      106.31      130.10     14.37 o 
   2  18   3      288.80      304.64     40.22 o 
   3  18   3      131.45      136.85     12.21 o 
   4  18   3       56.71       67.71      8.45 o 
   5  18   3       41.19       39.27      8.35 o 
   6  18   3       40.39       50.18      9.45 o 
   7  18   3        7.82        0.78      6.80 o 
   8  18   3       79.40       66.37     11.53 o 
  -7  19   3      108.43       65.36     19.11 o 
  -6  19   3       58.80       73.12     20.40 o 
  -5  19   3      108.00       86.62     19.39 o 
  -4  19   3       76.97       61.63     18.67 o 
  -3  19   3      255.44      267.50     18.81 o 
  -2  19   3      648.45      593.11     25.45 o 
  -1  19   3      408.55      412.01     21.74 o 
   0  19   3       16.43       16.00      8.48 o 
   1  19   3      408.92      408.85     21.28 o 
   2  19   3      648.58      657.07     51.28 o 
   3  19   3      255.69      261.52     16.71 o 
   4  19   3       76.86       68.06      8.37 o 
   5  19   3      108.13       94.08     11.14 o 
   6  19   3       58.78       47.56      9.21 o 
   7  19   3      108.46      104.55     12.43 o 
  -7  20   3       34.26       39.22     18.82 o 
  -6  20   3       91.54       56.17     17.38 o 
  -5  20   3       49.73       55.59     19.11 o 
  -4  20   3       94.03       95.56     13.60 o 
  -3  20   3       62.82       59.89     11.78 o 
  -2  20   3      224.41      236.38     18.17 o 
  -1  20   3      338.61      325.90     19.99 o 
   0  20   3        6.95       11.81      7.87 o 
   1  20   3      338.44      352.29     20.46 o 
   2  20   3      224.57      249.52     40.94 o 
   3  20   3       62.62       59.39      9.76 o 
   4  20   3       94.24       93.01      9.60 o 
   5  20   3       49.80       47.30      9.39 o 
   6  20   3       91.47       80.38     11.46 o 
   7  20   3       34.36       35.86      9.53 o 
  -7  21   3       51.62       45.97     18.10 o 
  -6  21   3        1.76       -2.30     13.79 o 
  -5  21   3       80.13       72.26     18.96 o 
  -4  21   3       59.81       53.82     12.31 o 
  -3  21   3       30.46       25.61      9.70 o 
  -2  21   3       24.44        8.47      8.98 o 
  -1  21   3       19.00       29.58     10.41 o 
   0  21   3        2.34        2.24      7.70 o 
   1  21   3       19.07       21.87      9.52 o 
   2  21   3       24.25       20.60      9.18 o 
   3  21   3       30.58       34.76      8.51 o 
   4  21   3       59.91       56.88      8.45 o 
   5  21   3       80.15       87.33     11.00 o 
   6  21   3        1.76       -6.40      6.40 o 
   7  21   3       51.65       42.40      9.74 o 
  -6  22   3       78.28       71.25     20.69 o 
  -5  22   3       17.48       10.77     13.93 o 
  -4  22   3       12.22       17.24      9.09 o 
  -3  22   3       45.14       25.49      9.65 o 
  -2  22   3       61.16       51.07     11.17 o 
  -1  22   3       32.47       21.25      9.34 o 
   0  22   3       73.17       78.20     13.37 o 
   1  22   3       32.30       20.66      9.59 o 
   2  22   3       61.12       84.55     17.38 o 
   3  22   3       45.23       43.46      8.75 o 
   4  22   3       12.17       16.76      6.41 o 
   5  22   3       17.41       11.90      7.35 o 
   6  22   3       78.46       88.34     11.58 o 
  -6  23   3       41.05       30.60     16.66 o 
  -5  23   3       21.78       16.23     15.37 o 
  -4  23   3       72.32       73.06     13.66 o 
  -3  23   3       22.92       21.10      9.32 o 
  -2  23   3       52.39       45.09     11.72 o 
  -1  23   3       10.81        9.57      8.40 o 
   0  23   3       52.56       57.95     12.39 o 
   1  23   3       10.77       10.65     15.16 o 
   2  23   3       52.43       51.92     11.25 o 
   3  23   3       22.81       21.29      8.09 o 
   4  23   3       72.07       72.54      9.35 o 
   5  23   3       21.77       22.80      8.27 o 
   6  23   3       40.91       32.43      8.97 o 
  -5  24   3        4.98       -8.48     11.49 o 
  -4  24   3       19.90       15.65     10.22 o 
  -3  24   3        1.84        0.11      9.02 o 
  -2  24   3        1.74       -1.25      8.19 o 
  -1  24   3       14.90        7.46     11.42 o 
   0  24   3      107.60      106.05     14.76 o 
   1  24   3       14.93       16.14      8.97 o 
   2  24   3        1.75       -2.58      7.97 o 
   3  24   3        1.90       -0.45      7.31 o 
   4  24   3       19.86       15.86      7.01 o 
   5  24   3        4.94       -5.86      6.49 o 
  -5  25   3       19.63        8.48     14.37 o 
  -4  25   3        7.66        4.59     11.49 o 
  -3  25   3       28.33       26.47     10.73 o 
  -2  25   3       39.61       34.27     11.68 o 
  -1  25   3       58.71       59.36     12.90 o 
   0  25   3       41.33       39.86     11.52 o 
   1  25   3       58.64       66.12     13.25 o 
   2  25   3       39.50       41.79     11.04 o 
   3  25   3       28.28       32.47      8.91 o 
   4  25   3        7.61        8.04      6.61 o 
   5  25   3       19.66       19.77     10.55 o 
  -4  26   3       29.47       24.13     16.95 o 
  -3  26   3       45.22       50.36     12.90 o 
  -2  26   3        1.01       -5.03      8.34 o 
  -1  26   3      523.11      533.82     20.98 o 
   0  26   3       21.45       18.63      7.41 o 
   1  26   3      522.79      490.73     25.33 o 
   2  26   3        1.01        3.04      8.30 o 
   3  26   3       45.69       48.82      9.68 o 
   4  26   3       29.50       23.01      7.54 o 
  -3  27   3       40.16       28.13     10.51 o 
  -2  27   3       81.10       67.08     10.82 o 
  -1  27   3      245.55      266.45     23.53 o 
   0  27   3       11.01        4.16      9.97 o 
   1  27   3      245.38      253.66     25.93 o 
   2  27   3       81.16       84.09     14.57 o 
   3  27   3       40.22       33.12      8.80 o 
  -2  28   3       21.28       37.94     11.84 o 
  -1  28   3       32.27       41.94      9.31 o 
   0  28   3       14.76       12.37      9.65 o 
   1  28   3       32.31       55.32     13.33 o 
   2  28   3       21.26       22.41     17.09 o 
   0   0   4       55.81       59.18     15.66 o 
   1   0   4       33.90       51.52     10.70 o 
   2   0   4       28.09       25.57     13.07 o 
   3   0   4        7.72        1.58      7.53 o 
   4   0   4        5.48        5.04      8.07 o 
   5   0   4        3.99       -7.44      7.44 o 
   6   0   4       43.98       31.72     11.47 o 
  -6   1   4       19.72       24.13     14.94 o 
  -5   1   4       62.46       73.41     19.11 o 
  -4   1   4        0.96        2.30     10.63 o 
  -3   1   4        4.08        3.73     11.35 o 
  -2   1   4       15.33       14.58      8.46 o 
  -1   1   4       49.26       42.61      7.92 o 
   0   1   4       32.54       32.36      7.41 o 
   1   1   4       49.26       48.29     10.34 o 
   2   1   4       15.36       19.85      8.66 o 
   3   1   4        4.05        4.15      7.52 o 
   4   1   4        0.96       -6.59      6.59 o 
   5   1   4       62.48       65.39     14.08 o 
   6   1   4       19.70       27.08     11.22 o 
  -6   2   4       21.05        7.47     13.65 o 
  -5   2   4       17.75       24.13     14.08 o 
  -4   2   4        0.35       -0.86     11.35 o 
  -3   2   4       21.67       35.29     10.26 o 
  -2   2   4       16.96       23.94      8.99 o 
  -1   2   4       46.49       56.53      8.93 o 
   0   2   4        8.02       14.41      6.18 o 
   1   2   4       46.55       58.97     10.88 o 
   2   2   4       16.97        7.03      6.35 o 
   3   2   4       21.60       20.91      9.15 o 
   4   2   4        0.35       -3.25      7.57 o 
   5   2   4       17.74       12.34     11.06 o 
   6   2   4       21.08        9.59      9.63 o 
  -5   3   4       34.47       49.74     11.86 o 
  -4   3   4      124.61      134.10     15.39 o 
  -3   3   4       11.16       20.29      8.78 o 
  -2   3   4        4.60       -0.77      7.57 o 
  -1   3   4      146.80      163.80     12.29 o 
   0   3   4       42.17       41.76      8.00 o 
   1   3   4      146.48      166.81     15.14 o 
   2   3   4        4.60        6.11      5.88 o 
   3   3   4       11.17       13.90      7.14 o 
   4   3   4      124.69      155.18     12.87 o 
   5   3   4       34.37       33.32     11.09 o 
  -5   4   4       46.97       42.75     11.62 o 
  -4   4   4       63.73       66.43     12.52 o 
  -3   4   4       29.71       49.38     11.74 o 
  -2   4   4        8.13        1.42      7.67 o 
  -1   4   4       57.12       84.52     10.11 o 
   0   4   4       11.32        9.03      6.36 o 
   1   4   4       57.08       78.58     12.20 o 
   2   4   4        8.10       10.19      5.99 o 
   3   4   4       29.68       33.17      7.98 o 
   4   4   4       63.86       75.31     10.29 o 
   5   4   4       46.97       45.86      9.17 o 
  -5   5   4       91.31       95.51     14.42 o 
  -4   5   4       24.78       33.10     18.17 o 
  -3   5   4       14.48        4.73      8.76 o 
  -2   5   4       29.04       39.41     10.32 o 
  -1   5   4       20.72       24.41      7.40 o 
   0   5   4       33.56       40.41      9.97 o 
   1   5   4       20.72       28.00      9.13 o 
   2   5   4       29.12       33.63      8.43 o 
   3   5   4       14.50       16.38      7.07 o 
   4   5   4       24.99       32.56      8.19 o 
   5   5   4       91.27      115.91     17.74 o 
  -5   6   4      312.22      362.67     39.00 o 
  -4   6   4       18.49       29.09     10.26 o 
  -3   6   4       40.96       48.98     11.56 o 
  -2   6   4        1.30        4.76      6.26 o 
  -1   6   4       37.73       56.47     16.30 o 
   0   6   4        4.27       -1.60      7.05 o 
   1   6   4       37.73       50.57     15.08 o 
   2   6   4        1.31        4.70      7.09 o 
   3   6   4       41.16       38.81      8.34 o 
   4   6   4       18.55       30.73      8.04 o 
   5   6   4      312.11      368.36     18.00 o 
  -5   7   4       17.63       15.97     10.14 o 
  -4   7   4      133.46      148.44     16.51 o 
  -3   7   4        5.49       19.97     13.36 o 
  -2   7   4        8.91        5.24      7.92 o 
  -1   7   4        9.47        9.48      8.22 o 
   0   7   4        1.55       -4.20      6.75 o 
   1   7   4        9.54       -4.17      8.91 o 
   2   7   4        8.82       14.01      8.47 o 
   3   7   4        5.44        3.42      6.40 o 
   4   7   4      133.32      123.82     12.57 o 
   5   7   4       17.58        5.64      7.23 o 
  -5   8   4       46.33       41.66     18.24 o 
  -4   8   4      217.51      231.86     27.29 o 
  -3   8   4        2.74      -10.20     10.20 o 
  -2   8   4       16.34       18.20      9.30 o 
  -1   8   4       15.08       16.24      9.10 o 
   0   8   4       34.80       32.75     10.16 o 
   1   8   4       15.09        4.02     10.20 o 
   2   8   4       16.37       17.79      8.57 o 
   3   8   4        2.76        0.57      5.83 o 
   4   8   4      217.09      243.11     15.07 o 
   5   8   4       46.41       42.63      9.29 o 
  -5   9   4       34.26       34.33     17.38 o 
  -4   9   4       64.87       65.36     18.39 o 
  -3   9   4       18.58       22.12     14.80 o 
  -2   9   4        4.25        7.04      8.01 o 
  -1   9   4        3.82       -1.85      6.85 o 
   0   9   4        2.00        0.90      7.41 o 
   1   9   4        3.80        0.43      9.62 o 
   2   9   4        4.32        5.88      8.18 o 
   3   9   4       18.56        4.66      7.20 o 
   4   9   4       64.84       59.51     10.04 o 
   5   9   4       34.25       29.34      8.58 o 
  -4  10   4       49.25       52.43     18.53 o 
  -3  10   4        4.57       -2.01     12.07 o 
  -2  10   4        2.24       -9.98      9.98 o 
  -1  10   4       17.86       19.31      9.65 o 
   0  10   4        7.92       -2.98      7.53 o 
   1  10   4       17.93       -2.01     10.06 o 
   2  10   4        2.22        7.59      7.72 o 
   3  10   4        4.61       -4.05      5.86 o 
   4  10   4       49.15       58.20     10.19 o 
  -4  11   4       13.05       18.67     16.66 o 
  -3  11   4        5.27       13.36     14.94 o 
  -2  11   4       20.81       19.26      8.87 o 
  -1  11   4       26.57       21.76      9.50 o 
   0  11   4       26.45       26.66      9.46 o 
   1  11   4       26.47       19.45      8.85 o 
   2  11   4       20.82       21.80      9.14 o 
   3  11   4        5.27        2.90      6.39 o 
   4  11   4       13.08       10.95      7.11 o 
  -4  12   4        7.21       12.35     13.79 o 
  -3  12   4        8.11       -4.02     12.64 o 
  -2  12   4        6.91        7.80      8.73 o 
  -1  12   4        9.45        2.00     11.56 o 
   0  12   4       35.82       32.78     10.25 o 
   1  12   4        9.46       -0.84      7.73 o 
   2  12   4        6.87       -0.49      7.83 o 
   3  12   4        8.11       -0.04      6.82 o 
   4  12   4        7.18       23.84      7.84 o 
  -3  13   4        6.11       -0.72     12.64 o 
  -2  13   4        9.39       10.26      9.41 o 
  -1  13   4       47.57       63.22     12.82 o 
   0  13   4        1.63        2.51      7.90 o 
   1  13   4       47.53       54.25     11.53 o 
   2  13   4        9.43       18.15      8.43 o 
   3  13   4        6.10        9.34      7.14 o 
  -3  14   4        1.39       15.37     14.37 o 
  -2  14   4       55.78       66.79     13.23 o 
  -1  14   4       36.83       33.40     10.97 o 
   0  14   4      100.59      118.86     15.64 o 
   1  14   4       36.86       38.37     10.79 o 
   2  14   4       55.62       51.69     12.19 o 
   3  14   4        1.38        3.93      7.16 o 
  -2  15   4        4.27        1.19     11.92 o 
  -1  15   4       69.63       69.09     19.46 o 
   0  15   4        8.21        5.75      9.03 o 
   1  15   4       69.43       63.31     12.59 o 
   2  15   4        4.28        7.40      8.58 o 
  -1  16   4      100.99      121.03     19.03 o 
   0  16   4      194.95      222.82     18.93 o 
   1  16   4      100.89       91.23     14.22 o 
                                                 
